# Supplementary material for: Modeling transfer of vaginal microbiota from mother to infant in early life
Source: eLife. 2021 Jan 15;10:e57051. doi: 10.7554/eLife.57051 (PMC7810462; doi:10.7554/eLife.57051)
Supplement: Source code 1. [file elife-57051-code1.zip]

Archive with 5 entries (5 files):
- FullAnalysis.Rmd
- getTransferStats.R
- getWinnerStats.R
- inferenceTransferStat.R
- transferFunctions.R
