# Supplementary material for: Modeling transfer of vaginal microbiota from mother to infant in early life
Source: eLife. 2021 Jan 15;10:e57051. doi: 10.7554/eLife.57051 (PMC7810462; doi:10.7554/eLife.57051)
Supplement: Source code 1. [file elife-57051-code1.zip › FullAnalysis.Rmd]

---
title: "Modelling transfer of vaginal microbiota from mother to infant (in early life)"
output:
  html_document:
    toc: true
    toc_depth: 5
---

```{r setup, include=FALSE}
knitr::opts_chunk$set(echo = F, eval = F,warning = F,message = F,fig.width = 15, fig.height = 15, 
                      fig.align = 'center', fig.path = 'FullAnalysis_figs/FullAnalysis-')
```

# 0 - Prep
Data for this project is from the COPSAC~2010~ cohort of 711 children / mother pairs. 
In this project we include vaginal samples (week 24 and week 36), airway samples (1 week, 1 month, and 3 months), and fecal samples (1 week, 1 month, and 1 year) for all mother-child dyads which include a week 36 vaginal sample (665 mothers and 651 children). We describe the vaginal microbiome development from mid pregnancy (week 24) to late pregnancy (week 36), and the transfer to the airways and gut of the children in the first year of life. A special focus is on the differences between transfer to vaginal and sectio born children. All tables created as part of this analysis can also be found in the *Source data 1* file **Supplementary_results_tables.xlsx**

## 0.1 - Load libraries
```{r libraries, eval=TRUE}
rm(list = ls())
library(tidyverse)
library(cluster)
library(fpc)
library(broom)
library(knitr)
library(ggrepel)
library(RColorBrewer)
library(cowplot)
library(ggtree)
library(ggalluvial)
library(vegan)
library(phyloseq)
library(foreach)
library(RVAideMemoire)
library(pheatmap)
library(ggplotify)
library(reshape2)
library(kableExtra)
```

## 0.2 Download main data
```{r download_main_data, eval=FALSE}
### setting up the ASV data to match the formating of the initial ASV based analysis
download.file('http://mibi.galaxy.bio.ku.dk/martin/VagTransfer/COPSACbirthmicrobiome_ASV.RData',paste(getwd(),'COPSACbirthmicrobiome_ASV.RData',sep = '/'))

# clean environment
rm(list = ls(all = TRUE))
```
**COPSACbirthmicrobiome_ASV.RData** contains the phyloseq object that is used for all subsequent analysis and with this the whole analysis can be easily replicated

## 0.3 Download precalculated data
To reduce the computational requirements during this analysis, we have precalculated the most computer intensive parts and if these are downloaded the calculations can be skipped. This means that you can either run this code chunk or all following code chunks which are currently set not to be evaluated. 
```{r download_precalc_data, eval=FALSE}
### setting up the ASV data to match the formating of the initial ASV based analysis
download.file('http://mibi.galaxy.bio.ku.dk/martin/VagTransfer/CommunityStateTypes.RData',paste(getwd(),'CommunityStateTypes.RData',sep = '/'))
download.file('http://mibi.galaxy.bio.ku.dk/martin/VagTransfer/ORresults.RData',paste(getwd(),'ORresults.RData',sep = '/'))
download.file('http://mibi.galaxy.bio.ku.dk/martin/VagTransfer/OrderRatioSTATs.RData',paste(getwd(),'OrderRatioSTATs.RData',sep = '/'))
download.file('http://mibi.galaxy.bio.ku.dk/martin/VagTransfer/OrderRatioSTATs_split.RData',paste(getwd(),'OrderRatioSTATs_split.RData',sep = '/'))
download.file('http://mibi.galaxy.bio.ku.dk/martin/VagTransfer/OrdinationRes.RData',paste(getwd(),'OrdinationRes.RData',sep = '/'))
download.file('http://mibi.galaxy.bio.ku.dk/martin/VagTransfer/Stability_w24_to_w36_permresults.RData',paste(getwd(),'Stability_w24_to_w36_permresults.RData',sep = '/'))
download.file('http://mibi.galaxy.bio.ku.dk/martin/VagTransfer/Winnerstats.RData',paste(getwd(),'Winnerstats.RData',sep = '/'))
download.file('http://mibi.galaxy.bio.ku.dk/martin/VagTransfer/air_OrdinationRes.RData',paste(getwd(),'air_OrdinationRes.RData',sep = '/'))
download.file('http://mibi.galaxy.bio.ku.dk/martin/VagTransfer/air_taxglm.RData',paste(getwd(),'air_taxglm.RData',sep = '/'))
download.file('http://mibi.galaxy.bio.ku.dk/martin/VagTransfer/fec_OrdinationRes.RData',paste(getwd(),'fec_OrdinationRes.RData',sep = '/'))
download.file('http://mibi.galaxy.bio.ku.dk/martin/VagTransfer/fec_taxglm.RData',paste(getwd(),'fec_taxglm.RData',sep = '/'))
download.file('http://mibi.galaxy.bio.ku.dk/martin/VagTransfer/phyX_cst.RData',paste(getwd(),'phyX_cst.RData',sep = '/'))
download.file('http://mibi.galaxy.bio.ku.dk/martin/VagTransfer/vag_taxglm.RData',paste(getwd(),'vag_taxglm.RData',sep = '/'))
download.file('http://mibi.galaxy.bio.ku.dk/martin/VagTransfer/weighted_permutation_results_onesided.RData',paste(getwd(),'weighted_permutation_results_onesided.RData',sep = '/'))

# clean environment
rm(list = ls(all = TRUE))
```

## 0.4 - Overview of samples, read counts and observed richness
Phyloseq object used:
```{r sample_overview,eval=TRUE, fig.cap='Histogram of sequencing depth of study samples by type and time point'}
load('COPSACbirthmicrobiome_ASV.RData')
SD <- sample_data(phyX)
levels(SD$Time) <- list(Week_24 = 24, Week_36 = 36, One_week = "1w", One_month = "1m", Three_months = "3m", One_year = "1y")
levels(SD$Type) <- list(Vaginal = "V", Fecal = "F", Airway = "T")

print(phyX)

tb0 <- data.frame(table(SD$Type,SD$Time))
colnames(tb0) <- c("Compartment", "Time", "Samples")
tb0.order <- tb0[order(tb0$Compartment),]
tb0.order <- tb0.order[tb0.order$Samples != 0,]
kable(tb0.order[,2:3], caption = "Sample count per time and type",row.names = F) %>%
  kable_classic(full_width = F, position = "left") %>%
  pack_rows(index = table(tb0.order$Compartment), label_row_css = "background-color: #666; color: #fff;")

fecX <- subset_samples(phyX,Type=='F')
airX <- subset_samples(phyX,Type=='T')
vagX <- subset_samples(phyX,Type=='V')

df_type_stat <- data.frame(
  nvag =  apply(otu_table(vagX)>0,1,sum),
  nfec =  apply(otu_table(fecX)>0,1,sum),
  nair =  apply(otu_table(airX)>0,1,sum))

asv_count <- data.frame(apply(df_type_stat>0,2,sum))
asv_count$Compartment <- c("Vaginal","Fecal","Airways")
colnames(asv_count)[1] <- "ASVs"
kable(asv_count[,c(2,1)], caption = "ASVs observed per compartment",row.names = F) %>%
  kable_classic(full_width = F, position = "left")
# get number of identified ASV's in each compartment


df <- data.frame(depth = sample_sums(phyX),
                 nobserved = apply(otu_table(phyX)>0,2,sum),
                 sample_data(phyX))

levels(df$Time) <- list(Week_24 = 24, Week_36 = 36, One_week = "1w", One_month = "1m", Three_months = "3m", One_year = "1y")
levels(df$Type) <- list(Vaginal = "V", Fecal = "F", Airway = "T")

ggplot(data = df, aes(x = depth, fill = Type:Time)) + 
  geom_histogram()+ 
  scale_x_log10() + 
  facet_wrap(~Type:Time)

tb <- df %>% group_by(Type,Time) %>% 
  summarise(median_count = median(depth), 
            mean_count = mean(depth), 
            sd_count = sd(depth), 
            q25_count= quantile(depth)[2],
            q75_count= quantile(depth)[4], 
            median_observed = median(nobserved),
            mean_observed = mean(nobserved), 
            sd_observed = sd(nobserved), 
            min_observed = min(nobserved), 
            max_observed = max(nobserved),
            q25_observed = quantile(nobserved)[2],
            q75_observed = quantile(nobserved)[4]
  )

tb.type <- df %>% group_by(Type) %>% 
  summarise(median_count = median(depth), 
            mean_count = mean(depth), 
            sd_count = sd(depth), 
            q25_count= quantile(depth)[2],
            q75_count= quantile(depth)[4], 
            median_observed = median(nobserved),
            mean_observed = mean(nobserved), 
            sd_observed = sd(nobserved), 
            min_observed = min(nobserved), 
            max_observed = max(nobserved),
            q25_observed = quantile(nobserved)[2],
            q75_observed = quantile(nobserved)[4]
  )

kable(tb.type,caption = 'Summary stats for compartment', digits = 1,col.names = c("Type","Median", "Mean", "SD", "Q25","Q75", "Median","Mean","SD", "Min","Max","Q25","Q75")) %>%
  kable_classic(full_width = F, position = "left") %>%
  add_header_above(c(" ", "Count" = 5, "Observed Richness" = 7))

kbl(tb,caption = 'Summary stats for compartment/time point', digits = 1,col.names = c("Type","Time" ,"Median", "Mean", "SD", "Q25","Q75", "Median","Mean","SD", "Min","Max","Q25","Q75")) %>%
  kable_classic(full_width = F, position = "left") %>%
  add_header_above(c(" "," ", "Count" = 5, "Observed Richness" = 7), line = TRUE)

# clean environment
rm(list = ls(all = TRUE))
```

# 1 - Vaginal microbiome
## 1.1 - Data prep
```{r prep_vaginal,eval=FALSE}
load('COPSACbirthmicrobiome_ASV.RData')

# ASV level
vagX.raw <- subset_samples(phyX,Type=='V')
vagX <- prune_taxa(taxa_sums(vagX.raw) > 0, vagX.raw)
vagX.ra <- transform_sample_counts(vagX, function(x) x/sum(x))
vagX.r <- rarefy_even_depth(vagX, 2000, rngseed = 2)
vagX.transformed <- transform_sample_counts(vagX.r, function(x) x/sum(x))
# Phylum level
vagXphy <- tax_glom(vagX,'Phylum')
taxa_names(vagXphy) <- tax_table(vagXphy)[,2]
vagXphy.ra <- transform_sample_counts(vagXphy, function(x) x/sum(x))

# Genus level
vagXgenus <- tax_glom(vagX,'Genus_simple')
taxa_names(vagXgenus) <- tax_table(vagXgenus)[,6]
vagXgenus.ra <- transform_sample_counts(vagXgenus, function(x) x/sum(x))

# Save phyloseq objects
save(file = './vag_taxglm.RData',list = c('vagX','vagXphy','vagXgenus','vagX.ra','vagXphy.ra','vagXgenus.ra','vagX.r'))

# Beta diversity
vag.jsd <- distance(vagX.transformed, method="jsd")

cl <- parallel::makeCluster(4)
doParallel::registerDoParallel(cl)
vag.WUnifrac <- UniFrac(vagX, weighted=TRUE, parallel = TRUE)
vag.all.nmds <- metaMDS(vag.WUnifrac, k = 4, trymax = 100)
vag.all.jsd.nmds <- metaMDS(vag.jsd, k = 5, trymax = 100)

# Save distance matrices and ordinations
save(file = './OrdinationRes.RData',list = c('vag.WUnifrac','vag.all.nmds','vag.all.jsd.nmds','vag.jsd'))

# clean environment
rm(list = ls(all = TRUE))
```
**vag_taxglm.RData** contains phyloseq objects with vaginal samples at phylum, genus and ASV level for both read counts and relative abundances, as well as a rarefied (2000 reads/sample) at ASV level.
**OrdinationRes.RData** contains weighted UniFrac distances and jensen-Shannon divergence, as well as NMDS ordinations of both


## 1.2 - Observed vaginal ASV's: 
The distribution of the vaginal reads are here summarized on phylum, genus and individual ASV level.

```{r composition_vaginal,eval=TRUE}
load('./vag_taxglm.RData')

df2 <- data.frame(tax_table(vagXphy.ra), taxprc = 100*taxa_sums(vagXphy.ra)/length(sample_names(vagXphy.ra)))
df3 <- data.frame(tax_table(vagXgenus.ra),taxprc = 100*taxa_sums(vagXgenus.ra)/length(sample_names(vagXgenus.ra)))
df3$Genus <- df3$Genus_simple
df4 <- data.frame(tax_table(vagX.ra),taxprc = 100*taxa_sums(vagX.ra)/length(sample_names(vagX.ra)))

df.richness <- data.frame(Included = c("All", "> 0.01%", "> 0.1%","> 1%"),
                          Phylum = c(nrow(df2),sum(df2$taxprc > 0.0001),sum(df2$taxprc > 0.001),sum(df2$taxprc > 0.01)),
                          Genus = c(nrow(df3),sum(df3$taxprc > 0.0001),sum(df3$taxprc > 0.001),sum(df3$taxprc > 0.01)),
                          ASV = c(nrow(df4),sum(df4$taxprc > 0.0001),sum(df4$taxprc > 0.001),sum(df4$taxprc > 0.01)))

# Count of ASV and species in vaginal samples
kbl(df.richness, row.names = F,digits = 1, caption = 'Count of phyla, genera, and ASV in vaginal samples') %>% 
  kable_classic(full_width = F, position = "left")

# Top 6 dominating phyla (prc abundance)
kable(head(df2[order(df2$taxprc,decreasing = T),c("Kingdom","Phylum","taxprc")]), row.names = F,digits = 1, caption = 'Average abundance according to phylum')%>% 
  kable_classic(full_width = F, position = "left")
# Top 6 dominating (genera prc abundance)
kable(head(df3[order(df3$taxprc,decreasing = T),c("Kingdom","Phylum","Class","Order","Family","Genus","taxprc")]), row.names = F,digits = 1, caption = 'Average abundance according to genus')%>% 
  kable_classic(full_width = F, position = "left")
# Top 6 donimating species (prc abundance)
kable(head(df4[order(df4$taxprc,decreasing = T),c("Kingdom","Phylum","Class","Order","Family","Genus","Species","name","taxprc")]), row.names = F,digits = 1, caption = 'Average abundance according to ASV')%>% 
  kable_classic(full_width = F, position = "left")

# clean environment
rm(list = ls(all = TRUE))
```


## 1.3 - Community State Types
The vaginal microbiome is _not_ a smooth continoum, but a set of very well defined clusters, here refered to as Community State Types (CST), and a few less well defined clusters. These are identified by clustering of _all_ the samples based on Jensen Shannon Divergence as beta diversity measure. Partitioning around medoids clustering is then performed for a range of possible clusters and the optimal number defined based on various cluster statistics.

### 1.3.1 - Define Community State Types

#### 1.3.1.1 - Find optimal number of clusters
```{r number_of_clusters,eval=T,fig.cap='Barplots of clustering statistics for 3-9 clusters'}
load('./OrdinationRes.RData')

#Pam cluster from 3 to 10 clusters to see what fits best
pam.df <- data.frame(pam.03 = pam(vag.jsd, 3)$ clustering,
                     pam.04 = pam(vag.jsd, 4)$ clustering,
                     pam.05 = pam(vag.jsd, 5)$ clustering,
                     pam.06 = pam(vag.jsd, 6)$ clustering,
                     pam.07 = pam(vag.jsd, 7)$ clustering,
                     pam.08 = pam(vag.jsd, 8)$ clustering,
                     pam.09 = pam(vag.jsd, 9)$ clustering,
                     pam.10 = pam(vag.jsd, 10)$ clustering)

# look at cluster statistics
clust.stat <- data.frame(clustering = colnames(pam.df),
                         average.between = numeric(length(ncol(pam.df))),
                         average.within = numeric(length(ncol(pam.df))),
                         avg.silwidth = numeric(length(ncol(pam.df))),
                         pearsongamma = numeric(length(ncol(pam.df))),
                         dunn = numeric(length(ncol(pam.df))),
                         dunn2 = numeric(length(ncol(pam.df))),
                         entropy = numeric(length(ncol(pam.df))),
                         wb.ratio = numeric(length(ncol(pam.df))),
                         ch = numeric(length(ncol(pam.df))),
                         widestgap = numeric(length(ncol(pam.df))),
                         sindex = numeric(length(ncol(pam.df)))
)
for (i in 1:ncol(pam.df)){
  tmp <- cluster.stats(vag.jsd,clustering = pam.df[,i],noisecluster = T)
  clust.stat[i,] <- c(colnames(pam.df)[i],tmp[c("average.between","average.within","avg.silwidth","pearsongamma","dunn","dunn2","entropy","wb.ratio","ch","widestgap","sindex")])
}
stat.melt <- melt(clust.stat,id.vars = "clustering", variable.name = "stat",value.name = "value")
ggplot(stat.melt, aes(clustering,value)) + geom_bar(stat = "identity") + facet_wrap(facets = "stat", scales = "free") + coord_flip()

# clean environment
rm(list = ls(all = TRUE))
```

Based on the Pearson version of Hubert's gamma coefficient (pearsongamma), average silhouette width (avg.silwidth) and the Calinski and Harabasz index (ch) 5 or 6 clusters is optimal. Considering the Dunn2 index we consider *6* clusters to be optimal. These are refered to as community state types I to V, with IV being split into IV-a and IV-b.   

#### 1.3.1.2 - Create CSTs
The ASVs for the top ASVs in each CST are written to **BlastData.xlsx**, Blast results and identified species for each ASV have then been added to this file externally.
```{r create_clusters,eval=FALSE}
load('./vag_taxglm.RData')
load('./OrdinationRes.RData')
load('COPSACbirthmicrobiome_ASV.RData')

# Add clustering
sample_data(vagX)$CST <- pam(vag.jsd, 6)$clustering
sample_data(vagX)$CST <- as.factor(sample_data(vagX)$CST)

# top 100 overall ASVs extracted
ASVtab <- otu_table(vagX.ra) %>% t()
ss <- rank(apply(ASVtab,2,sum))
ss <- max(ss) - ss + 1
df2 <- data.frame(ASVtab[,ss<100], sample_data(vagX)) 
txtb <- tax_table(vagX) %>% as.data.frame()
txtb$ASV <- rownames(txtb)


tb1ASV <- df2 %>%
  gather(ASV,cnt,-(dyadnb:CST)) %>%
  left_join(txtb, by = 'ASV') %>%
  group_by(dyadnb,Time) %>%
  mutate(libsize = sum(cnt), 
         cnt = cnt / libsize) %>%
  ungroup() %>%
  group_by(CST,ASV) %>%
  summarise(totcnt = mean(cnt)*100) %>%
  ungroup() %>%
  group_by(CST) %>%
  mutate(rnk = rank(totcnt), 
         rnk = max(rnk)-rnk+1) %>%
  arrange(CST,desc(totcnt)) %>%
  filter(rnk<6)

kable(tb1ASV[,2:4],row.names = F,digits = 1, caption = 'Most abundant ASVs in each cluster', col.names = c("ASV", "Relative abundance (%)","Rank")) %>%
  kable_classic(full_width = F, position = "left") %>%
  pack_rows(index = table(paste0("Cluster ",tb1ASV$CST)), 1, 5, label_row_css = "background-color: #666; color: #fff;") %>%
  footnote(general = "In accordance with Gajer et al. (2012) the clusters represent the following CST:\n Cluster 1 = CST IV-b, Cluster 2 = CST IV-a, Cluster 3 = CST I,\n Cluster 4 = CST II, Cluster 5 = CST III, and Cluster 6 = CST V")

# Identify relevant ASV hashes
asv.keep <- as.character(unique(tb1ASV[tb1ASV$rnk < 4,"ASV"]))
tax.keep <- txtb[txtb$ASV %in% asv.keep,]
rio::export(txtb[txtb$ASV %in% asv.keep,],file = 'Supplementary_tables_2.xlsx')

# Levels of the CST variable is then named based on top 3 ASV in each CST, in accordance with  Gajer et al. (2012)
levels(sample_data(vagX)$CST) <- list(CST_I = 3, CST_II = 4, CST_III = 5, CST_IV_a = 2, CST_IV_b = 1, CST_V = 6)
sample_data(vagX.r) <- sample_data(vagX)

# add mothers CST at week 36 to phyX
dyad.cst36 <- sample_data(vagX) %>%
  data.frame() %>%
  filter(Time == 36) %>%
  select(dyadnb,CST)

df.cst <- data.frame(sample_data(phyX))
for (i in 1:nrow(dyad.cst36)){
  df.cst$CST_w36[df.cst$dyadnb == as.character(dyad.cst36$dyadnb[i])] <- as.character(dyad.cst36$CST[i])
}
sample_data(phyX) <- df.cst
save(file = "./phyX_cst.RData", list = c('phyX','vagX','vagX.r'))

# clean environment
rm(list = ls(all = TRUE))
```
**phyX_cst.RData** contains the updated phyloseq objects for all samples (phyX), vaginal samples (vagX), and rarefied vaginal samples (vagX.r)

### 1.3.2 - CST composition and stability
#### 1.3.2.1 - Prepare data
```{r CST_prep,eval=FALSE}
load('./vag_taxglm.RData')
load('./phyX_cst.RData') # must be loaded second as it overwrites the initial vagX and vagX.r

# table with alpha diversity measures
cst.alpha <- cbind(data.frame(sample_data(vagX.r)),estimate_richness(vagX.r, measures = c("Observed","Shannon"))[,c("Observed","Shannon")]) 
cst.alpha.stat <- cst.alpha %>%
  group_by(CST) %>%
  summarize(Samples = n(),
            observed_mean = mean(Observed),
            observed_sd = sd(Observed),
            SDI_mean = mean(Shannon),
            SDI_sd = sd(Shannon))

# table with top dominating taxa / ASVs in each CST
# Phylum
df2 <- data.frame(otu_table(vagXphy.ra) %>% t(), sample_data(vagX)) 
txtb <- tax_table(vagXphy) %>% as.data.frame()
txtb$ASV <- rownames(txtb)


tb1 <- df2 %>%
  gather(ASV,cnt, -(dyadnb:CST)) %>%
  left_join(txtb, by = 'ASV') %>%
  group_by(dyadnb,Time) %>%
  mutate(libsize = sum(cnt), 
         cnt = cnt / libsize) %>%
  ungroup() %>%
  group_by(CST,Phylum) %>%
  summarise(totcnt = mean(cnt)*100) %>%
  ungroup() %>%
  group_by(CST) %>%
  mutate(rnk = rank(totcnt), 
         rnk = max(rnk)-rnk+1) %>%
  arrange(CST,desc(totcnt)) %>%
  filter(rnk<6)

# Genus
df2 <- data.frame(otu_table(vagXgenus.ra) %>% t(), sample_data(vagX)) 
txtb <- tax_table(vagXgenus) %>% as.data.frame()
txtb$ASV <- rownames(txtb)
tb1g <- df2 %>%
  gather(ASV,cnt,-(dyadnb:CST)) %>%
  left_join(txtb, by = 'ASV') %>%
  group_by(dyadnb,Time) %>%
  mutate(libsize = sum(cnt), 
         cnt = cnt / libsize) %>%
  ungroup() %>%
  group_by(CST,Genus_simple) %>%
  summarise(totcnt = mean(cnt)*100) %>%
  ungroup() %>%
  group_by(CST) %>%
  mutate(rnk = rank(totcnt), 
         rnk = max(rnk)-rnk+1) %>%
  arrange(CST,desc(totcnt)) %>%
  filter(rnk<6)

# ASV

ASVtab <- otu_table(vagX.ra) %>% t()
# top 100 overall
ss <- rank(apply(ASVtab,2,sum))
ss <- max(ss) - ss + 1
df2 <- data.frame(ASVtab[,ss<100], sample_data(vagX)) 
txtb <- tax_table(vagX) %>% as.data.frame()
txtb$ASV <- rownames(txtb)
tb1ASV <- df2 %>%
  gather(ASV,cnt,-(dyadnb:CST)) %>%
  left_join(txtb, by = 'ASV') %>%
  group_by(dyadnb,Time) %>%
  mutate(libsize = sum(cnt), 
         cnt = cnt / libsize) %>%
  ungroup() %>%
  group_by(CST,ASV) %>%
  summarise(totcnt = mean(cnt)*100) %>%
  ungroup() %>%
  group_by(CST) %>%
  mutate(rnk = rank(totcnt), 
         rnk = max(rnk)-rnk+1) %>%
  arrange(CST,desc(totcnt)) %>%
  filter(rnk<6)


colnames(tb1)[3] <- 'Phylum_prc'
colnames(tb1g)[3] <- 'Genus_prc'
colnames(tb1ASV)[3] <- 'ASV_prc'
tb1m <- merge(merge(tb1,tb1g, by = c('CST','rnk')), tb1ASV,by = c('CST','rnk'))

save(file = './CommunityStateTypes.RData',list = c('vagX','tb1m','cst.alpha','cst.alpha.stat'))

# clean environment
rm(list = ls(all = TRUE))
```
**CommunityStateTypes.RData** contains the necessary data regarding dominant taxa and alpha diversity of the CSTs

#### 1.3.2.2 - Describe CST composition and stability

```{r CST_description_a,eval=TRUE}
load('./CommunityStateTypes.RData')

# table
kable(cst.alpha.stat, caption = 'Observed richness and shannon diversity index (SDI) for each CST', digits = 2, col.names = c("CST", "Samples (n)", "Mean", "SD","Mean","SD")) %>%
  kable_classic(full_width = F, position = "left")%>%
  add_header_above(c("","","Observed Richness" = 2, "Shannon Diversity index" = 2))
```

**Anova statistical test of alpha diversity by CST**   
Overall differences in observed richness between CSTs
```{r CST_description_b,eval=TRUE}
fit <- aov(Observed ~ CST, data = cst.alpha)
anova(fit)
```

Multiple comparison of differences in observed richness between all pairs of CSTs
```{r CST_description_c,eval=TRUE}
TukeyHSD(fit)

```

Overall differences in Shannon diversity index between CSTs
```{r CST_description_d,eval=TRUE}
fit <- aov(Shannon ~ CST, data = cst.alpha)
anova(fit)
```

Multiple comparison of differences in Shannon diversity index between all pairs of CSTs
```{r CST_description_e,eval=TRUE}
TukeyHSD(fit)

kable(tb1m[,2:8], caption = 'Top five Phylums / Genus / ASVs for each CST', digits = 2, col.names = c("Rank","Phylum","Abundance (%)", "Genus","Abundance (%)", "ASV","Abundance (%)")) %>%
  kable_classic(full_width = F, position = "left")%>%
  add_header_above(c("","Phylum" = 2, "Genus" = 2,"ASV" = 2))%>%
  pack_rows(index = table(gsub("_"," ",tb1m$CST)), label_row_css = "background-color: #666; color: #fff;")
```


```{r CST_description_f,eval=TRUE,fig.cap='Figure 1: Vaginal community state type (CST). (A) Boxplot of top Amplicon sequence variant (ASV) abundance for each CST (including two most abundant ASVs from each CST), (B) boxplot of observed richness by CST, (c) boxplot of Shannon diversity index by CST, and (D) alluvial plot showing the CST at weeks 24–36 for each woman. All plots are colored by the CST.'}  
# fig 1 a (boxplot top ASV)
asv.keep <- as.character(unique(tb1m$ASV[tb1m$rnk < 3]))
vagX.topasv <- prune_taxa(taxa_names(vagX) %in% asv.keep, transform_sample_counts(vagX, function(x) x/sum(x)*100))

top.asv.melt <- psmelt(vagX.topasv)
top.asv.melt$ASV <- top.asv.melt$name

df.labels <- data.frame(ASV = c('Genus_Atopobium_36','Genus_Bifidobacterium_60','Genus_Gardnerella_20','Genus_Gardnerella_40','Genus_Lactobacillus_139','Genus_Lactobacillus_268','Lactobacillus_gasseri_37','Genus_Lactobacillus_323','Genus_Megasphaera_22'),
                        label = c('A. vaginae','B. longum','G. vaginalis_a','G. vaginalis_b','L. iners','L. jensenii','L. gasseri','L. crispatus','M. massiliensis'))

F1a <- ggplot(top.asv.melt, aes(y = ASV, x = Abundance, alpha = 0.5)) + 
  geom_boxplot(position =position_dodge2(reverse = TRUE), aes(color = CST)) + 
  geom_boxplot(position =position_dodge2(reverse = TRUE), aes(fill = CST), outlier.shape = 21) + 
  scale_fill_brewer(palette = 'Set1') + 
  scale_color_brewer(palette = 'Set1') + 
  scale_y_discrete(breaks=df.labels$ASV,labels=df.labels$label) + ylab("") + xlab("Abundance (%)") +
  theme_bw() + theme(axis.title = element_text(size = 15), axis.text.x = element_text(size = 10),legend.position = 'none',axis.text.y = element_text(face="italic",size = 10)) 

# fig 1b (Observed)
F1b <- ggplot(cst.alpha, aes(x = CST, y = Observed, alpha = 0.5)) + 
  geom_boxplot(aes(color = CST)) + 
  geom_boxplot(aes(fill = CST), outlier.shape = 21) + 
  scale_fill_brewer(palette = 'Set1') + 
  scale_color_brewer(palette = 'Set1') + 
  ylab("Observed richness") + xlab("") +
  theme_bw() + theme(axis.title = element_text(size = 15), 
                     axis.text = element_text(size = 10), 
                     axis.text.x=element_blank(), 
                     axis.ticks.x=element_blank(), 
                     legend.position = 'none')

# fig 1c (Shannon)
F1c <- ggplot(cst.alpha, aes(x = CST, y= Shannon, alpha = 0.5)) + 
  geom_boxplot(aes(color = CST)) + 
  geom_boxplot(aes(fill = CST), outlier.shape = 21) + 
  scale_fill_brewer(palette = 'Set1') + 
  scale_color_brewer(palette = 'Set1') + 
  ylab("Shannon diversity index") + xlab("") + 
  theme_bw() + theme(axis.title = element_text(size = 15), 
                     axis.text = element_text(size = 10), 
                     axis.text.x=element_blank(), 
                     axis.ticks.x=element_blank(), 
                     legend.position = 'none')

# fig 1d (allivial plot)
F1d <- sample_data(vagX) %>%
  ggplot(data = .,
         aes(x = Time, stratum = CST, alluvium = dyadnb,
             # weight = 1,
             fill = CST, label = CST)) +
  geom_flow() +
  scale_fill_brewer(palette = 'Set1') + 
  scale_x_discrete(expand = c(0,0)) + 
  geom_stratum(alpha = .5) +
  # facet_grid(cleandef~trt) + 
  geom_text(stat = "stratum", size = 3) +
  theme_bw() + 
  xlab('Pregnancy week') + 
  theme(axis.title = element_text(size = 15), axis.text = element_text(size = 10), legend.position = 'right',panel.grid = element_blank(), panel.border = element_blank())

# fig 1
F1 <- ggdraw() + draw_plot(F1a, 0, 0, 0.4, 1) + 
  draw_plot(F1b, 0.4, 0.5, 0.2, 0.5) + 
  draw_plot(F1c, 0.4, 0, 0.2, 0.5) + 
  draw_plot(F1d, 0.6, 0, 0.4, 1) + 
  draw_plot_label(c("A", "B","C","D"), c(0,0.4, 0.4, 0.6), c(1,1,0.5,1), size = 15)

print(F1)

```

```{r CST_description_g, eval=T, results = FALSE}

pdf('Figure1.pdf',height = 8, width = 12)
F1
dev.off()
# clean environment
rm(list = ls(all = TRUE))
```


#### 1.3.2.3 - Stability between w24 and w36 (Permutational)
In order to test the stability between time points, a permutation procedure is used. Here, the distance based on individual women from week 24 to week 36 are compared with random assignments of pairs.

##### 1.3.2.3.1 - Perform permutation calculations

```{r CST_perm_calc,eval=FALSE}
load('./phyX_cst.RData')
load('./OrdinationRes.RData')

nperm <- 2500

# get dist for all pairs
getDist <- function(x,D){
  id <- rownames(D) %in% x$smpname
  if (sum(id)==2){
    dd <- D[id,id]
    dst <- dd[1,2]
  }
  else {dst <- NA}
  return(data.frame(distw24_w36 = dst))
}

sd_vagX <- sample_data(vagX) 
sd_vagX$smpname = rownames(sd_vagX)

# Wunifrac
Dwuf <- as.matrix(vag.WUnifrac)

ddfmodel <- sd_vagX %>%
  group_by(dyadnb) %>%
  do(getDist(x = ., Dwuf)) %>%
  left_join(sd_vagX[sd_vagX$Time==24,], by = 'dyadnb')

ddfperm  <- c()
for (i in 1:nperm){
  print(i)
  sd_vagX$dyadnb2 <- sd_vagX$dyadnb
  sd_vagX$dyadnb2[sd_vagX$Time==36] <- sample(sd_vagX$dyadnb2[sd_vagX$Time==36])
  ddf2 <- sd_vagX %>%
    group_by(dyadnb2) %>%
    do(getDist(x = ., Dwuf)) %>%
    mutate(permutation = i)
  ddfperm <- rbind(ddfperm,ddf2)
}

# calculate the statistics
pv <- ddfperm %>%
  left_join(ddfmodel, by = c('dyadnb2' = 'dyadnb')) %>%
  filter(!is.na(distw24_w36.x) & !is.na(distw24_w36.y)) %>%
  group_by(dyadnb2) %>%
  summarise(n = n(), 
            npos = sum(distw24_w36.x < distw24_w36.x), 
            freq = npos / n) %>%
  ungroup %>%
  summarise(pv = mean(freq))

dfmodelwuf <- ddfmodel
dfpermwuf <- ddfperm
pv_wuf <- pv

# JSD model
Djsd <- as.matrix(vag.jsd)

ddfmodel <- sd_vagX %>%
  group_by(dyadnb) %>%
  do(getDist(x = ., Djsd)) %>%
  left_join(sd_vagX[sd_vagX$Time==24,], by = 'dyadnb')

ddfperm  <- c()
for (i in 1:nperm){
  print(i)
  sd_vagX$dyadnb2 <- sd_vagX$dyadnb
  sd_vagX$dyadnb2[sd_vagX$Time==36] <- sample(sd_vagX$dyadnb2[sd_vagX$Time==36])
  ddf2 <- sd_vagX %>%
    group_by(dyadnb2) %>%
    do(getDist(x = ., Djsd)) %>%
    mutate(permutation = i)
  ddfperm <- rbind(ddfperm,ddf2)
}

# calculate the statistics
pv <- ddfperm %>%
  left_join(ddfmodel, by = c('dyadnb2' = 'dyadnb')) %>%
  filter(!is.na(distw24_w36.x) & !is.na(distw24_w36.y)) %>%
  group_by(dyadnb2) %>%
  summarise(n = n(), 
            npos = sum(distw24_w36.x < distw24_w36.x), 
            freq = npos / n) %>%
  ungroup %>%
  summarise(pv = mean(freq))

dfmodeljsd <- ddfmodel
dfpermjsd <- ddfperm
pv_jsd <- pv


save(file = './Stability_w24_to_w36_permresults.RData',
     list = c('dfmodelwuf','dfpermwuf','pv_wuf','dfmodeljsd','dfpermjsd','pv_jsd'))

# clean environment
rm(list = ls(all = TRUE))	 
```
**Stability_w24_to_w36_permresults.RData** contains the permutation results for CST stability


##### 1.3.2.3.2 - CST stability results
```{r CST_stability_output_a, eval = TRUE}
load('./Stability_w24_to_w36_permresults.RData')
load('./phyX_cst.RData')

sd_vagX <- sample_data(vagX) 
# remove singletons
ttb <- sd_vagX %>%
  group_by(dyadnb) %>%
  mutate(n = n()) %>%
  filter(n==2) %>%
  group_by(dyadnb) %>%
  mutate(insame = ifelse(length(unique(CST))==1,1,0)) %>%
  group_by(CST,Time) %>%
  summarise(n = n(), 
            n_insame = sum(insame), 
            prc_insame = 100*n_insame/n)

ttb1 <- ttb %>% 
  filter(Time==24) %>%
  ungroup %>%
  summarise(n_total = sum(n),
            n_insame = sum(n_insame),
            n_changed = n_total-sum(n_insame)) %>%
  mutate(n_insame = paste(n_insame, " (", format(round(100*n_insame/n_total,1),nsmall = 1),")", sep = ""),
         n_changed = paste(n_changed, " (", format(round(100*n_changed/n_total,1),nsmall = 1),")", sep = ""))

ttb2 <- ttb %>%
  mutate(n_insame = paste(n_insame, " (", format(round(100*n_insame/n,1),nsmall = 1),")", sep = "")) %>%
  select(-prc_insame)


kable(ttb1,caption = 'overall stability of CSTs from week 24 to week 36', digits = 1,
      col.names = c("Women", "In same (%)","Changed (%)")) %>%
  kable_classic(full_width = F, position = "left")

kable(ttb2,caption = 'CST dependent stability from week 24 to week 36', digits = 1,
      col.names = c("CST", "Time point (week)", "Women","In same (%)"), align=c("l","c","c","r")) %>%
  kable_classic(full_width = F, position = "left")

# prep data
df.cst <- data.frame(sample_data(vagX))
df.dyad <- data.frame(table(df.cst$dyadnb))
df.cst.full <- df.cst[df.cst$dyadnb %in% df.dyad$Var1[df.dyad$Freq == 2],]

df.cst.24 <- df.cst.full[df.cst.full$Time == 24,]
df.cst.36 <- df.cst.full[df.cst.full$Time == 36,]

# Change of CST
for (i in 1:nrow(df.cst.24)){
  if (df.cst.24$CST[i] == df.cst.36$CST[df.cst.36$dyadnb == df.cst.24$dyadnb[i]]) df.cst.24$w36[i] <- "same" else df.cst.24$w36[i] <- "changed"
}
```

Pearson's Chi-squared test of CST stability

```{r CST_stability_output_b, eval = TRUE, fig.cap="Barplot of median Jensen-Shannon divergence (jsd) and Weighted UniFrac distance between each woman's vaginal samples by CSTs"}
chisq.bintest(df.cst.24$w36 ~ df.cst.24$CST,alpha = 0.05)


dfwuf <- dfpermwuf %>%
  left_join(dfmodelwuf, by = c('dyadnb2' = 'dyadnb')) 
dfjsd <- dfpermjsd %>%
  left_join(dfmodeljsd, by = c('dyadnb2' = 'dyadnb')) 


DF <- bind_rows(data.frame(dfwuf,method = 'wuf'),data.frame(dfjsd,method = 'jsd')) #%>%

tb <- DF %>%
  filter(!is.na(distw24_w36.y) & permutation==1) %>%
  group_by(method) %>%
  summarise(n= n(), median_dist = median(distw24_w36.y, na.rm = T))

tb_CST <- DF %>%
  filter(!is.na(distw24_w36.y) & permutation==1) %>%
  group_by(method,CST) %>%
  summarise(n= n(), median_dist = median(distw24_w36.y, na.rm = T))

tb_CSTpv <- DF %>%
  filter(!is.na(distw24_w36.y) & permutation==1) %>%
  group_by(method) %>%
  do(kruskal.test(data = .,distw24_w36.y~CST) %>% tidy %>% select(-method))


tb2 <- DF %>%
  filter(!is.na(distw24_w36.x) & !is.na(distw24_w36.y)) %>%
  group_by(method, permutation) %>%
  summarise(median_permdist = median(distw24_w36.x)) %>%
  ungroup %>%
  left_join(tb) %>%
  group_by(method) %>%
  summarise(
    n = n[1],
    median_dist = median_dist[1], 
    median_permdist = mean(median_permdist),
    R = median_permdist / median_dist,
    pv = sum(1+(median_permdist<median_dist)) / (1+n()))

kable(tb2, caption = 'Distance from week 24 to week 36 samples within pairs (internal) and to randomly paired women (external, # permutations = 2500)', digits = 5, col.names = c("Distance metric","pairs","internal","external", paste0("Ratio",footnote_marker_symbol(1)),"p-value"),escape = F) %>%
  kable_classic(full_width = F, position = "left")%>%
  add_header_above(c("","","Median distance" = 2,"",""))%>%
  footnote(symbol = "external / internal distance")

kable(tb_CST[,2:4],caption = 'Stability between week 24 and week 36 dependent on week 24 CST', digits = 4, col.names = c("CST","Samples (n)", "Median distance")) %>%
  kable_classic(full_width = F, position = "left")%>%
  pack_rows("Jensen-Shannon divergence", 1, 6, label_row_css = "background-color: #666; color: #fff;") %>%
  pack_rows("Weighted UniFrac distances", 7, 12, label_row_css = "background-color: #666; color: #fff;")

ggplot(data = tb_CST, aes(CST, median_dist, fill = CST)) + 
  geom_bar(stat = 'identity') +
  scale_fill_brewer(palette = 'Set1') + 
  facet_wrap(~method, scales = 'free') + 
  theme_bw() + 
  theme(legend.position = 'none')

tb_CSTpv%>% dplyr::mutate_if(is.numeric, funs(as.character(signif(., 3)))) %>%
    kable(.,caption = 'Inference (kruskal walis) for differences in stability between week 24 and week 36 dependent on week 24 CST',align = "c", col.names = c("Distance metric","Rank sum statistic","p-value","degrees of freedom")) %>%
  kable_classic(full_width = F, position = "left")

# clean environment
rm(list = ls(all = TRUE))	 
```

The statistics indicate that stability depends on CST. 

## 1.4 Beta diversity of vaginal
Here PCoA plots show the distirbution of the samples based on CST and beta diversity metric. 
Clearly, some of the CST are more well defined than others. E.g. CST_IV_b and CST_IV_c are all over the place. This is further confirmed by the statistical analysis of the betadispertion wich clearly show that CST IVa and CST IVb are significantly more dispersed than the other CSTs, with CST I and CST II being the tightest clusters

### 1.4.1 - NMDS plot of vaginal samples


```{r vag_nmds_a,eval=T, fig.cap='Figure 1-figure supplement 1: Non-metric multidimenionsal scaling plot based on Jensen–Shannon divergence; samples colored by community state type (CST), and gray lines connect samples from the individual women'}

g_legend<-function(a.gplot){ 
  tmp <- ggplot_gtable(ggplot_build(a.gplot)) 
  leg <- which(sapply(tmp$grobs, function(x) x$name) == "guide-box") 
  legend <- tmp$grobs[[leg]] 
  return(legend)} 
mytheme <- theme(axis.title = element_text(size = 15), axis.text = element_text(size = 10)) + theme_bw()

load('./phyX_cst.RData')
load('./OrdinationRes.RData')

df <- data.frame(method = 'jsd', sample_data(vagX),vag.all.jsd.nmds$points)

# PCoA with CST 1 vs 2
g1 <- ggplot(data = df, aes(MDS1,MDS2, color = CST,group= dyadnb)) + 
  stat_ellipse(aes(group = CST)) + 
  geom_line(color = 'grey90') + 
  geom_point() + 
  scale_color_brewer(palette = 'Set1') + 
  theme(legend.position = 'none')

# PCoA with CST 3 vs 4
g2 <- ggplot(data = df, aes(MDS3,MDS4, color = CST,group= dyadnb)) + 
  stat_ellipse(aes(group = CST)) + 
  geom_line(color = 'grey90') + 
  geom_point() + 
  scale_color_brewer(palette = 'Set1') + 
  theme(legend.position = 'bottom')


legend <- g_legend(g2)
G1 <- ggdraw() + draw_plot(g1 +  mytheme + theme(legend.position = "hidden"), 0, 0.1, 0.5, 0.9) + 
  draw_plot(g2 + mytheme+ theme(legend.position = "hidden"), 0.5, 0.1, 0.5, 0.9)+
  draw_grob(legend, 0, 0, 1, .1) 

print(G1)
```

```{r vag_nmds_b,eval=T,results=FALSE}
pdf('Figure 1-figure supplement 1.pdf', width = 10, height = 5)
print(G1)
dev.off()

# clean environment
rm(list = ls(all = TRUE))
```

### 1.4.2 - Statistical test of beta diversity
**Betadisper test differences in dispersion of each cluster**  
Overall differences between CSTs
```{r vag_beta_disper_a, eval=T}
load('./OrdinationRes.RData')
load(file = "./phyX_cst.RData")

df <- data.frame(sample_data(vagX))
# Beta diversity dispersion
jsd.disp <- betadisper(vag.jsd, df$CST)
anova(jsd.disp)
```

Multiple comparison of differences between all pairs of CSTs
```{r vag_beta_disper_b, eval=T, fig.cap='Boxplot of betadispertion per CST'}
TukeyHSD(jsd.disp)
boxplot(jsd.disp)
```

PERMANOVA of Time point using Jensen-Shannon divergence
```{r vag_Permanova_time, eval=T}
# PERMANOVA
adonis(vag.jsd ~ Time, data = df) 

```

PERMANOVA of CST using Jensen-Shannon divergence
```{r vag_Permanova_CST, eval=T}
adonis(vag.jsd ~ CST, data = df) 

# clean environment
rm(list = ls(all = TRUE))
```

# 2 - Infant Samples
## 2.1 - Delivery mode
```{r infant_delivery,eval=T}
load(file = "./phyX_cst.RData")
infant <- sample_data(phyX) %>%
  data.frame() %>%
  filter(Type !=  "V") %>%
  filter(!duplicated(dyadnb))

inf_sum_df <- data.frame(table(infant$DELIVERY))
inf_sum_df$prc <- 100*inf_sum_df$Freq/sum(inf_sum_df$Freq)

kable(inf_sum_df[c(3,1,2),], caption = "Summary of delivery mode", row.names = F, digits = 1, col.names = c("Delivery","n","%"),escape = F) %>%
  kable_classic(full_width = F, position = "left")%>%
  add_header_above(c("","Children" = 2))

# clean environment
rm(list = ls(all = TRUE))
```

## 2.2 - Airway microbiome
### 2.2.1 - Subset airway samples
```{r air_prep,eval=FALSE}
load(file = "./phyX_cst.RData")
# subset airway samples
# ASV level 
airX.raw <- subset_samples(phyX, Type == "T")
airX <- prune_taxa(taxa_sums(airX.raw) > 0, airX.raw)
airX.r <- rarefy_even_depth(airX, 2000, rngseed = 2)
airX.ra <- transform_sample_counts(airX, function(x) x/sum(x))

#Phylum level
airXphy <- tax_glom(airX, "Phylum")
taxa_names(airXphy) <- tax_table(airXphy)[,2]
airXphy.ra <- transform_sample_counts(airXphy, function(x) x/sum(x))

# Genus level
airXgenus <- tax_glom(airX,'Genus_simple')
taxa_names(airXgenus) <- tax_table(airXgenus)[,6]
airXgenus.ra <- transform_sample_counts(airXgenus, function(x) x/sum(x))
genus.melt <- psmelt(airXgenus.ra)
levels(genus.melt$Time) <- list(One_week = "1w", One_month = "1m", Three_months = "3m")

save(file = './air_taxglm.RData',list = c('airX','airXphy','airXgenus', 'airX.r','airXphy.ra','airXgenus.ra', 'airX.ra','genus.melt'))

# clean environment
rm(list = ls(all = TRUE))
```
**air_taxglm.RData** contains phyloseq objects with airway samples at phylum, genus and ASV level for both read counts and relative abundances, as well as a rarefied (2000 reads/sample) at ASV level.

### 2.2.2 - Dominant airway taxa and overall richness

#### 2.2.2.1 - tables
The distribution of the airway reads are here summarized on phylum, genus and individual ASV level. 
```{r air_taxa_tables,eval=TRUE}
load('./air_taxglm.RData')

df2 <- data.frame(tax_table(airXphy), taxprc = 100*taxa_sums(airXphy.ra)/length(sample_names(airXphy.ra)))

df3 <- data.frame(tax_table(airXgenus),taxprc = 100*taxa_sums(airXgenus.ra)/length(sample_names(airXgenus.ra)))
df3$Genus <- df3$Genus_simple

df4 <- data.frame(tax_table(airX),taxprc = 100*taxa_sums(airX.ra)/length(sample_names(airX.ra)))

df.count <- data.frame(Included = c("All", "> 0.01%", "> 0.1%","> 1%"),
                          Phylum = c(nrow(df2),sum(df2$taxprc > 0.01),sum(df2$taxprc > 0.1),sum(df2$taxprc > 1)),
                          Genus = c(nrow(df3),sum(df3$taxprc > 0.01),sum(df3$taxprc > 0.1),sum(df3$taxprc > 1)),
                          ASV = c(nrow(df4),sum(df4$taxprc > 0.01),sum(df4$taxprc > 0.1),sum(df4$taxprc > 1)))

# Count of ASV and species in airway samples
kable(df.count, row.names = F,digits = 1, caption = 'Abundance of phyla, genera, and ASV in airway samples')%>% 
  kable_classic(full_width = F, position = "left")

# Top 6 dominating phyla (prc abundance)
kable(head(df2[order(df2$taxprc,decreasing = T),c("Kingdom","Phylum","taxprc")]), row.names = F,digits = 1, caption = 'Average abundance according to phylum',col.names = c("Kingdom","Phylum","Abundance (%)"))%>% 
  kable_classic(full_width = F, position = "left")
# Top 6 dominating (genera prc abundance)
kable(head(df3[order(df3$taxprc,decreasing = T),c("Kingdom","Phylum","Class","Order","Family","Genus","taxprc")]), row.names = F,digits = 1, caption = 'Average abundance according to genus',col.names = c("Kingdom","Phylum","Class","Order","Family","Genus","Abundance (%)"))%>% 
  kable_classic(full_width = F, position = "left")
# Top 6 donimating species (prc abundance)
kable(head(df4[order(df4$taxprc,decreasing = T),c("Kingdom","Phylum","Class","Order","Family","Genus","Species","name","taxprc")]), row.names = F,digits = 1, caption = 'Average abundance according to ASV', col.names = c("Kingdom","Phylum","Class","Order","Family","Genus","Species","ASV","Abundance (%)"))%>% 
  kable_classic(full_width = F, position = "left")

# clean environment
rm(list = ls(all = TRUE))
```

#### 2.2.2.2 - Plot
```{r air_taxa_plot,eval=TRUE,fig.cap='Figure 2A: Boxplot of top genera with mean abundance of 5% at least one time point. Abundance is plotted on a log10 scale, and all abundances below 0.1% have been set to 0.1% in the plot.'}  

load('./air_taxglm.RData')

g_legend<-function(a.gplot){ 
  tmp <- ggplot_gtable(ggplot_build(a.gplot)) 
  leg <- which(sapply(tmp$grobs, function(x) x$name) == "guide-box") 
  legend <- tmp$grobs[[leg]] 
  return(legend)} 
mytheme <- theme(axis.title = element_text(size = 15), axis.text = element_text(size = 10)) + theme_bw()
# subset relevant taxa
genus.summary <- aggregate(Abundance~Time+Genus_simple, data = genus.melt, FUN = mean)
genus.summary.ordered <- genus.summary[order(genus.summary$Abundance,decreasing = T),]

# find top 10 per time point
genus.top.1w <- genus.summary.ordered$Genus_simple[genus.summary.ordered$Time == "One_week"][1:10]
genus.top.1m <- genus.summary.ordered$Genus_simple[genus.summary.ordered$Time == "One_month"][1:10]
genus.top.3m <- genus.summary.ordered$Genus_simple[genus.summary.ordered$Time == "Three_months"][1:10]

# subset the ones with mead abundance above 
top10 <- unique(c(genus.top.1m,genus.top.1w,genus.top.3m))
top10.max <- aggregate(Abundance~Genus_simple, data = genus.summary.ordered[genus.summary.ordered$Genus_simple %in% top10,], max)


genus.keep <- top10.max$Genus_simple[top10.max$Abundance>0.05]


# fig 2 a (boxplot top genena by timepint)
genus.melt$Abundance_percent <- ifelse(genus.melt$Abundance < 0.001, 0.1,genus.melt$Abundance*100)

F2a <- ggplot(genus.melt[genus.melt$Genus_simple %in% genus.keep,], aes(y = Genus_simple, x = Abundance_percent)) + 
  geom_boxplot(position =position_dodge2(reverse = TRUE), aes(color = Time), alpha = 0.5) + 
  geom_boxplot(position =position_dodge2(reverse = TRUE), aes(fill = Time), alpha = 0.5, outlier.shape = 21) + 
  scale_fill_brewer(palette = 'Set1') + 
  scale_color_brewer(palette = 'Set1') + 
  scale_x_log10() +
  ylab("") +
  xlab("Abundance (%)") +
  theme_bw() + theme(axis.title = element_text(size = 15), axis.text.x = element_text(size = 10),legend.position = 'bottom',axis.text.y = element_text(face="italic",size = 10)) 

print(F2a)

# plot legend
F2_legend <- g_legend(F2a + geom_boxplot(aes(color=Time,fill=Time),alpha=0.5)+ 
  theme_bw() + theme(axis.title = element_text(size = 15), 
                     axis.text = element_text(size = 10), 
                     axis.text.x=element_blank(), 
                     axis.ticks.x=element_blank(), 
                     legend.position = 'bottom'))
# Save plot
save(file = './air_plot.RData',list = c('F2a','F2_legend'))


# clean environment
rm(list = ls(all = TRUE))
```

### 2.2.3 - Airway alpha diversity
For this part we use the rarefied samples (2000 reads/sample)
```{r air_alpha_a,eval=TRUE, fig.cap='Figure 2 B-C: Boxplot of alpha diversity, (B) observed richness, and (C) Shannon diversity index, by delivery mode.'}
load('./air_taxglm.RData')
load('./air_plot.RData')

g_legend<-function(a.gplot){ 
  tmp <- ggplot_gtable(ggplot_build(a.gplot)) 
  leg <- which(sapply(tmp$grobs, function(x) x$name) == "guide-box") 
  legend <- tmp$grobs[[leg]] 
  return(legend)} 
mytheme <- theme(axis.title = element_text(size = 15), axis.text = element_text(size = 10)) + theme_bw()
# test of alpha diversity by CST and time
df.adiv <- cbind(data.frame(sample_data(airX.r)), estimate_richness(airX.r,measures = c("Observed","Shannon")))
levels(df.adiv$Time) <- list(One_week = "1w", One_month = "1m", Three_months = "3m")

df.adiv.summary <- df.adiv %>%
  group_by(Time,DELIVERY) %>%
  summarise(n = n(), Observed_mean = mean(Observed), Observed_sd = sd(Observed), Shannon_mean = mean(Shannon), Shannon_sd = sd(Shannon))

df.adiv.t <- df.adiv %>%
  group_by(Time) %>%
  summarise(n = n(), Observed_mean = mean(Observed), Observed_sd = sd(Observed), Shannon_mean = mean(Shannon), Shannon_sd = sd(Shannon))

kable(df.adiv.t, row.names = F,digits = 3, caption = 'Summary of alpha diversity by time',col.names = c("Time", "Samples (n)", "Mean", "SD","Mean","SD")) %>%
  kable_classic(full_width = F, position = "left")%>%
  add_header_above(c("","","Observed Richness" = 2, "Shannon Diversity index" = 2))

kable(df.adiv.summary[,2:7], row.names = F,digits = 3, caption = 'Summary of alpha diversity by time and delivery',col.names = c("Delivery mode", "Samples (n)", "Mean", "SD","Mean","SD")) %>%
  kable_classic(full_width = F, position = "left")%>%
  add_header_above(c("","","Observed Richness" = 2, "Shannon Diversity index" = 2))%>%
  pack_rows(index = table(df.adiv.summary$Time), label_row_css = "background-color: #666; color: #fff;")


# Create plot

# fig 2b (Observed)
F2b <- ggplot(df.adiv, aes(x = DELIVERY, y = Observed, alpha = 0.5)) + 
  geom_boxplot(aes(color = Time)) + 
  geom_boxplot(aes(fill = Time), outlier.shape = 21) + 
  scale_fill_brewer(palette = 'Set1') + 
  scale_color_brewer(palette = 'Set1') + 
  coord_cartesian(ylim = c(0,100)) +
  ylab("Observed richness") + xlab("") +
  theme_bw() + theme(axis.title = element_text(size = 15), 
                     axis.text = element_text(size = 10), 
                     axis.text.x=element_blank(), 
                     axis.ticks.x=element_blank(), 
                     legend.position = 'none')

# Excluded samples
kable(df.adiv[df.adiv$Observed > 100,c(1,2,4,5,6)],row.names = F,caption = 'Outliers not plotted in Figure 2B (Observed richness > 100)',col.names = c("Child", "Time point", "Delivery", "Mother's CST (week 36)","Observed richness"),align = "c") %>%
  kable_classic(full_width = F, position = "left")

# fig 2c (Shannon)
F2c <- ggplot(df.adiv, aes(x = DELIVERY, y= Shannon, alpha = 0.5)) + 
  geom_boxplot(aes(color = Time)) + 
  geom_boxplot(aes(fill = Time), outlier.shape = 21) + 
  scale_fill_brewer(palette = 'Set1') + 
  scale_color_brewer(palette = 'Set1') + 
  ylab("Shannon diversity index") + xlab("") + 
  theme_bw() + theme(axis.title = element_text(size = 15), 
                     axis.text = element_text(size = 10), 
                     axis.text.x=element_blank(), 
                     axis.ticks.x=element_blank(), 
                     legend.position = 'none')

# combine in one plot
G1 <- ggdraw() + draw_plot(F2b +  mytheme + theme(legend.position = "hidden"), 0, 0.1, 0.5, 0.9) + 
  draw_plot(F2c + mytheme+ theme(legend.position = "hidden"), 0.5, 0.1, 0.5, 0.9)+
  draw_grob(F2_legend, 0, 0, 1, .1) 

print(G1)

save(file = './air_plot.RData',list = c('F2a','F2b','F2c','F2_legend'))
```

**Anova statistical test of alpha diversity by Time and Delivery**   
Overall differences in observed richness 

```{r air_alpha_b,eval=TRUE}
fit <- aov(Observed ~ Time+DELIVERY, data = df.adiv)
anova(fit)
```
 
Multiple comparison of differences in observed richness

```{r air_alpha_c,eval=TRUE}
TukeyHSD(fit)
```
 
Overall differences in shannon diversity index

```{r air_alpha_d,eval=TRUE}
fit <- aov(Shannon ~ Time+DELIVERY, data = df.adiv)
anova(fit)
```
 
Multiple comparison of differences in shannon diversity index

```{r air_alpha_e,eval=TRUE}
TukeyHSD(fit)
```
 
Alpha diversity does not differ dependent on mothers vaginal CST at week 36

```{r air_alpha_f,eval=TRUE}

fit <- aov(Observed ~ Time+CST_w36, data = df.adiv)
anova(fit)
fit <- aov(Shannon ~ Time+CST_w36, data = df.adiv)
anova(fit)

# clean environment
rm(list = ls(all = TRUE))
```

### 2.2.4 - Airway beta diversity
#### 2.2.4.1 - Preparation
Calculation of Weighted UniFrac distances and NMDS ordination for airway samples
```{r air_beta_calc,eval=FALSE}
load('./air_taxglm.RData')

cl <- parallel::makeCluster(4)
doParallel::registerDoParallel(cl)
air.WUnifrac <- UniFrac(airX, weighted=TRUE, parallel = TRUE)
air.all.nmds <- metaMDS(air.WUnifrac, k = 4, trymax = 100)

save(file = './air_OrdinationRes.RData',list = c('air.WUnifrac','air.all.nmds'))

# clean environment
rm(list = ls(all = TRUE))
```
**air_OrdinationRes.RData** contains weighted UniFrac distances and NMDS ordination of the airway samples

#### 2.2.4.2 - Plots and statistics
```{r air_beta_plot_stat_a,eval=T, fig.cap='Figure 2D-E: Non-metric multidimensional scaling plots based on weighted UniFrac distances. Samples from the same individual are connected by gray lines. All plots are colored by time point.'}

mytheme <- theme(axis.title = element_text(size = 15), axis.text = element_text(size = 10)) + theme_bw()

load('./air_taxglm.RData')
load('./air_OrdinationRes.RData')
load('./air_plot.RData')

df.plot <- plot_ordination(airX, air.all.nmds,axes = 1:4,justDF = TRUE)
levels(df.plot$Time) <- list(One_week = "1w", One_month = "1m", Three_months = "3m")
# PCoA with delivery axis 1 vs 2
F2d <- ggplot(data = df.plot, aes(NMDS1,NMDS2, color = Time,group= dyadnb)) + 
  stat_ellipse(aes(group = Time)) + 
  geom_line(color = 'grey90') + 
  geom_point(aes(alpha = 0.5)) + 
  scale_color_brewer(palette = 'Set1') + 
  theme(legend.position = 'none')+  mytheme

# PCoA with delivery axis 3 vs 4
F2e <- ggplot(data = df.plot, aes(NMDS3,NMDS4, color = Time,group= dyadnb)) + 
  stat_ellipse(aes(group = Time)) + 
  geom_line(color = 'grey90') + 
  geom_point(aes(alpha = 0.5)) + 
  scale_color_brewer(palette = 'Set1') + 
  theme(legend.position = 'none') + mytheme


G1 <- ggdraw() + draw_plot(F2d  + theme(legend.position = "hidden"), 0, 0.1, 0.5, 0.9) + 
  draw_plot(F2e + theme(legend.position = "hidden"), 0.5, 0.1, 0.5, 0.9)+
  draw_grob(F2_legend, 0, 0, 1, .1) 

print(G1)

save(file = './air_plot.RData',list = c('F2a','F2b','F2c','F2d','F2e','F2_legend'))
```

PERMANOVA of Time using weighted Unifrac distances
```{r air_beta_plot_stat_b,eval=T}

adonis(air.WUnifrac ~ Time, strata = df.plot$dyadnb, data = df.plot)
```

PERMANOVA of mothers CST at week 36 using weighted Unifrac distances
```{r air_beta_plot_stat_c,eval=T}
adonis(air.WUnifrac ~ CST_w36, data = df.plot,strata = df.plot$dyadnb) 
adonis(air.WUnifrac ~ Time*CST_w36, data = df.plot,strata = df.plot$dyadnb) 
```

PERMANOVA of Delivery using weighted Unifrac distances
```{r air_beta_plot_stat_d,eval=T}
adonis(air.WUnifrac ~ DELIVERY, data = df.plot,strata = df.plot$dyadnb) 
adonis(air.WUnifrac ~ Time*DELIVERY, data = df.plot,strata = df.plot$dyadnb) 

# clean environment
rm(list = ls(all = TRUE))
```

### 2.2.5 - Create figure 2 illustrating airway microbiomes
```{r air_figure2,eval=T, fig.cap='Figure 2: Airway microbiome. (A) Boxplot of top genera with mean abundance of 5% at least one time point. Abundance is plotted on a log10 scale, and all abundances below 0.1% have been set to 0.1% in the plot. (B–C) Boxplot of alpha diversity, (B) observed richness, and (C) Shannon diversity index, by delivery mode. Three samples with observed richness above 100 were excluded from the plot. (D–E) Non-metric multidimensional scaling plots based on weighted UniFrac distances. Samples from the same individual are connected by gray lines. All plots are colored by time point.'}

load('./air_plot.RData')

scaleFUN <- function(x) sprintf("%.2f", x)
# fig 2
F2 <- ggdraw() + 
  draw_plot(F2a + theme(legend.position = "hidden"), 0, 0.05, 0.4, 0.95) + 
  draw_plot(F2b + theme(legend.position = "hidden",axis.text.x = element_text(angle = 90, vjust = 0.5, hjust=1)), 0.4, 0.55, 0.2, 0.45) + 
  draw_plot(F2c + theme(legend.position = "hidden",axis.text.x = element_text(angle = 90, vjust = 0.5, hjust=1)), 0.4, 0.05, 0.2, 0.5) + 
  draw_plot(F2d + theme(legend.position = "hidden") + scale_y_continuous(labels=scaleFUN), 0.6, 0.55, 0.4, 0.45) + 
  draw_plot(F2e + theme(legend.position = "hidden") + scale_y_continuous(labels=scaleFUN), 0.6, 0.05, 0.4, 0.5) +
  draw_grob(F2_legend, 0, 0, 1, .05) +
  draw_plot_label(c("A", "B","C","D","E"), c(0,0.4, 0.4, 0.6, 0.6), c(1,1,0.55,1,0.55), size = 15)

print(F2)

pdf('Figure2.pdf',height = 8, width = 12)
F2
dev.off()
# clean environment
rm(list = ls(all = TRUE))
```

## 2.3 - Fecal microbiome
### 2.3.1 - Subset fecal samples

```{r fec_prep,eval=FALSE}
load(file = './phyX_cst.RData')
# ASV level
fecX.raw <- subset_samples(phyX, Type == "F")
fecX <- prune_taxa(taxa_sums(fecX.raw) > 0, fecX.raw)
fecX.r <- rarefy_even_depth(fecX, 2000, rngseed = 2)
fecX.ra <- transform_sample_counts(fecX, function(x) x/sum(x))

# Phylum level
fecXphy <- tax_glom(fecX, "Phylum")
taxa_names(fecXphy) <- tax_table(fecXphy)[,2]
fecXphy.ra <- transform_sample_counts(fecXphy, function(x) x/sum(x))

# Genus level
fecXgenus <- tax_glom(fecX,'Genus_simple')
taxa_names(fecXgenus) <- tax_table(fecXgenus)[,6]
fecXgenus.ra <- transform_sample_counts(fecXgenus, function(x) x/sum(x))
genus.melt <- psmelt(fecXgenus.ra)
levels(genus.melt$Time) <- list(One_week = "1w", One_month = "1m", One_year = "1y")

save(file = './fec_taxglm.RData',list = c('fecX','fecXphy','fecXgenus', 'fecX.r','fecXphy.ra','fecXgenus.ra', 'fecX.ra','genus.melt'))

# clean environment
rm(list = ls(all = TRUE))
```
**fec_taxglm.RData** contains phyloseq objects with fecal samples at phylum, genus and ASV level for both read counts and relative abundances, as well as a rarefied (2000 reads/sample) at ASV level.

### 2.3.2 - Dominant fecal taxa and overall richness

#### 2.3.2.1 - tables
The distribution of the fecal reads are here summarized on phylum, genus and individual ASV level. 
```{r fec_taxa_tables,eval=TRUE}
load('./fec_taxglm.RData')

# Create tables with dominating taxa
df2 <- data.frame(tax_table(fecXphy), taxprc = 100*taxa_sums(fecXphy.ra)/length(sample_names(fecXphy.ra)))

df3 <- data.frame(tax_table(fecXgenus),taxprc = 100*taxa_sums(fecXgenus.ra)/length(sample_names(fecXgenus.ra)))
df3$Genus <- df3$Genus_simple

df4 <- data.frame(tax_table(fecX),taxprc = 100*taxa_sums(fecX.ra)/length(sample_names(fecX.ra)))


# Create richness table
df.richness <- data.frame(Included = c("All", "> 0.01%", "> 0.1%","> 1%"),
                          Phylum = c(nrow(df2),sum(df2$taxprc > 0.01),sum(df2$taxprc > 0.1),sum(df2$taxprc > 1)),
                          Genus = c(nrow(df3),sum(df3$taxprc > 0.01),sum(df3$taxprc > 0.1),sum(df3$taxprc > 1)),
                          ASV = c(nrow(df4),sum(df4$taxprc > 0.01),sum(df4$taxprc > 0.1),sum(df4$taxprc > 1)))

# Count of ASV and species in fecal samples
kable(df.richness, row.names = F,digits = 1, caption = 'Count of phyla, genera, and ASV in fecal samples')%>% 
  kable_classic(full_width = F, position = "left")

# Top 6 dominating phyla (prc abundance)
kable(head(df2[order(df2$taxprc,decreasing = T),c("Kingdom","Phylum","taxprc")]), row.names = F,digits = 1, caption = 'Average abundance according to phylum',col.names = c("Kingdom","Phylum","Abundance (%)"))%>% 
  kable_classic(full_width = F, position = "left")
# Top 6 dominating (genera prc abundance)
kable(head(df3[order(df3$taxprc,decreasing = T),c("Kingdom","Phylum","Class","Order","Family","Genus","taxprc")]), row.names = F,digits = 1, caption = 'Average abundance according to genus',col.names = c("Kingdom","Phylum","Class","Order","Family","Genus","Abundance (%)"))%>% 
  kable_classic(full_width = F, position = "left")
# Top 6 donimating species (prc abundance)
kable(head(df4[order(df4$taxprc,decreasing = T),c("Kingdom","Phylum","Class","Order","Family","Genus","Species","name","taxprc")]), row.names = F,digits = 1, caption = 'Average abundance according to ASV', col.names = c("Kingdom","Phylum","Class","Order","Family","Genus","Species","ASV","Abundance (%)"))%>% 
  kable_classic(full_width = F, position = "left")
# clean environment
rm(list = ls(all = TRUE))
```

#### 2.3.2.2 - Plot
```{r fec_taxa_plot,eval=TRUE,fig.cap='Figure 3A: Fecal sample composition. Boxplot of top genera with mean abundance of 4% at least one time point. Abundance is plotted on a log10 scale, and all abundances below 0.1% have been set to 0.1% in the plot.'}  

load('./fec_taxglm.RData')
g_legend<-function(a.gplot){ 
  tmp <- ggplot_gtable(ggplot_build(a.gplot)) 
  leg <- which(sapply(tmp$grobs, function(x) x$name) == "guide-box") 
  legend <- tmp$grobs[[leg]] 
  return(legend)} 
mytheme <- theme(axis.title = element_text(size = 15), axis.text = element_text(size = 10)) 

# subset relevant taxa
genus.summary <- aggregate(Abundance~Time+Genus_simple, data = genus.melt, FUN = mean)
genus.summary.ordered <- genus.summary[order(genus.summary$Abundance,decreasing = T),]

# find top 10 per time point
genus.top.1w <- genus.summary.ordered$Genus_simple[genus.summary.ordered$Time == "One_week"][1:10]
genus.top.1m <- genus.summary.ordered$Genus_simple[genus.summary.ordered$Time == "One_month"][1:10]
genus.top.1y <- genus.summary.ordered$Genus_simple[genus.summary.ordered$Time == "One_year"][1:10]

# subset the ones with mead abundance above 
top10 <- unique(c(genus.top.1m,genus.top.1w,genus.top.1y))
top10.max <- aggregate(Abundance~Genus_simple, data = genus.summary.ordered[genus.summary.ordered$Genus_simple %in% top10,], max)


genus.keep <- top10.max$Genus_simple[top10.max$Abundance>0.04]


# fig 2 a (boxplot top genena by timepint)
genus.melt$Abundance_percent <- ifelse(genus.melt$Abundance < 0.001, 0.1,genus.melt$Abundance*100)
my_palette <- brewer.pal(name="Set1",n=4)[c(1:2,4)]
F3a <- ggplot(genus.melt[genus.melt$Genus_simple %in% genus.keep,], aes(y = Genus_simple, x = Abundance_percent)) + 
  geom_boxplot(position =position_dodge2(reverse = TRUE), aes(color = Time), alpha = 0.5) + 
  geom_boxplot(position =position_dodge2(reverse = TRUE), aes(fill = Time), alpha = 0.5, outlier.shape = 21) + 
  scale_fill_manual(values = my_palette) + 
  scale_color_manual(values = my_palette) + 
  scale_x_log10() +
  ylab("") +
  xlab("Abundance (%)") +
  theme_bw() + theme(axis.title = element_text(size = 15), axis.text.x = element_text(size = 10),legend.position = 'bottom',axis.text.y = element_text(face="italic",size = 10)) 

print(F3a)

# plot legend
F3_legend <- g_legend(F3a + geom_boxplot(aes(color=Time,fill=Time),alpha=0.5)+ 
  theme_bw() + theme(axis.title = element_text(size = 15), 
                     axis.text = element_text(size = 10), 
                     axis.text.x=element_blank(), 
                     axis.ticks.x=element_blank(), 
                     legend.position = 'bottom'))
# Save plot
save(file = './fec_plot.RData',list = c('F3a','F3_legend','my_palette'))

# clean environment
rm(list = ls(all = TRUE))
```

### 2.3.3 - Fecal alpha diversity
For this part we use the rarefied samples (2000 reads/sample)
```{r fec_alpha_a,eval=TRUE, fig.cap='Figure 3 B-C:  Boxplot of alpha diversity, (B) observed richness, and (C) Shannon diversity index, by delivery mode. One sample with observed richness of >150 was excluded from the plot.'}
load('./fec_taxglm.RData')
load('./fec_plot.RData')
g_legend<-function(a.gplot){ 
  tmp <- ggplot_gtable(ggplot_build(a.gplot)) 
  leg <- which(sapply(tmp$grobs, function(x) x$name) == "guide-box") 
  legend <- tmp$grobs[[leg]] 
  return(legend)} 
mytheme <- theme(axis.title = element_text(size = 15), axis.text = element_text(size = 10)) + theme_bw()

# test of alpha diversity by CST and time
df.adiv <- cbind(data.frame(sample_data(fecX.r)), estimate_richness(fecX.r,measures = c("Observed","Shannon")))
levels(df.adiv$Time) <- list(One_week = "1w", One_month = "1m", One_year = "1y")

df.adiv.summary <- df.adiv %>%
  group_by(Time,DELIVERY) %>%
  summarise(n = n(), Observed_mean = mean(Observed), Observed_sd = sd(Observed), Shannon_mean = mean(Shannon), Shannon_sd = sd(Shannon))

df.adiv.t <- df.adiv %>%
  group_by(Time) %>%
  summarise(n = n(), Observed_mean = mean(Observed), Observed_sd = sd(Observed), Shannon_mean = mean(Shannon), Shannon_sd = sd(Shannon))

kable(df.adiv.t, row.names = F,digits = 3, caption = 'Summary of alpha diversity by time',col.names = c("Time", "Samples (n)", "Mean", "SD","Mean","SD")) %>%
  kable_classic(full_width = F, position = "left")%>%
  add_header_above(c("","","Observed Richness" = 2, "Shannon Diversity index" = 2))

kable(df.adiv.summary[,2:7], row.names = F,digits = 3, caption = 'Summary of alpha diversity by time and delivery',col.names = c("Delivery mode", "Samples (n)", "Mean", "SD","Mean","SD")) %>%
  kable_classic(full_width = F, position = "left")%>%
  add_header_above(c("","","Observed Richness" = 2, "Shannon Diversity index" = 2))%>%
  pack_rows(index = table(df.adiv.summary$Time), label_row_css = "background-color: #666; color: #fff;")

# fig 3b (Observed)
F3b <- ggplot(df.adiv, aes(x = DELIVERY, y = Observed, alpha = 0.5)) + 
  geom_boxplot(aes(color = Time)) + 
  geom_boxplot(aes(fill = Time), outlier.shape = 21) + 
  scale_fill_manual(values = my_palette) + 
  scale_color_manual(values = my_palette) +
  coord_cartesian(ylim = c(0,150)) +
  ylab("Observed richness") + xlab("") +
  theme_bw() + theme(axis.title = element_text(size = 15), 
                     axis.text = element_text(size = 10), 
                     axis.text.x=element_blank(), 
                     axis.ticks.x=element_blank(), 
                     legend.position = 'none')

# Excluded samples
kable(df.adiv[df.adiv$Observed > 150,c(1,2,4,5,6)],row.names = F,caption = 'Outlier not plotted in Figure 3B (Observed richness > 150)',col.names = c("Child", "Time point", "Delivery", "Mother's CST (week 36)","Observed richness"),align = "c") %>%
  kable_classic(full_width = F, position = "left")

# fig 2c (Shannon)
F3c <- ggplot(df.adiv, aes(x = DELIVERY, y= Shannon, alpha = 0.5)) + 
  geom_boxplot(aes(color = Time)) + 
  geom_boxplot(aes(fill = Time), outlier.shape = 21) + 
  scale_fill_manual(values = my_palette) + 
  scale_color_manual(values = my_palette) +
  ylab("Shannon diversity index") + xlab("") + 
  theme_bw() + theme(axis.title = element_text(size = 15), 
                     axis.text = element_text(size = 10), 
                     axis.text.x=element_blank(), 
                     axis.ticks.x=element_blank(), 
                     legend.position = 'none')

G1 <- ggdraw() + 
  draw_plot(F3b +  mytheme + theme(legend.position = "hidden"), 0, 0.1, 0.5, 0.9) + 
  draw_plot(F3c + mytheme + theme(legend.position = "hidden"), 0.5, 0.1, 0.5, 0.9)+
  draw_grob(F3_legend, 0, 0, 1, .1) 

print(G1)

# save plot
save(file = './fec_plot.RData',list = c('F3a','F3b','F3c','F3_legend','my_palette'))
```
**Anova statistical test of alpha diversity by Time and Delivery**   
Overall differences in observed richness 
```{r fec_alpha_b,eval=TRUE}
# Statistical testing
print("Statistical test of alpha diversity by Time and Delivery method")
fit <- aov(Observed ~ Time+DELIVERY, data = df.adiv)
anova(fit)
```
Multiple comparison of differences in observed richness 
```{r fec_alpha_c,eval=TRUE}
TukeyHSD(fit)
```
Overall differences in shannon diversity index
```{r fec_alpha_d,eval=TRUE}
fit <- aov(Shannon ~ Time+DELIVERY, data = df.adiv)
anova(fit)
```
Multiple comparison of differences in shannon diversity index
```{r fec_alpha_e,eval=TRUE}
TukeyHSD(fit)
```
Alpha diversity does not differ dependent on mothers vaginal CST at week 36
```{r fec_alpha_f,eval=TRUE}
fit <- aov(Observed ~ Time+CST_w36, data = df.adiv)
anova(fit)
fit <- aov(Shannon ~ Time+CST_w36, data = df.adiv)
anova(fit)

# clean environment
rm(list = ls(all = TRUE))
```

### 2.3.4 - Fecal beta diversity
#### 2.3.4.1 - Preparation
Calculation of Weighted UniFrac distances and NMDS ordination for fecal samples
```{r fec_beta_calc,eval=FALSE}
load('./fec_taxglm.RData')

fec.active <- prune_taxa(taxa_sums(fecX) > 0, fecX)

cl <- parallel::makeCluster(4)
doParallel::registerDoParallel(cl)
fec.WUnifrac <- UniFrac(fec.active, weighted=TRUE, parallel = TRUE)
fec.all.nmds <- metaMDS(fec.WUnifrac, k = 4, trymax = 100)

save(file = './fec_OrdinationRes.RData',list = c('fec.WUnifrac','fec.all.nmds'))

# clean environment
rm(list = ls(all = TRUE))
```
**fec_OrdinationRes.RData** contains weighted UniFrac distances and NMDS ordination of the fecal samples

#### 2.3.4.2 - Plots and statistics 
```{r fec_beta_plot_stat,eval=T, fig.cap='Figure 3D-E: Non-metric multi-dimensional scaling plot based on weighted UniFrac distances. Samples from the same individual are connected by gray lines.'}

mytheme <- theme(axis.title = element_text(size = 15), axis.text = element_text(size = 10)) + theme_bw()

load('./fec_taxglm.RData')
load('./fec_OrdinationRes.RData')
load('./fec_plot.RData')

df.plot <- plot_ordination(fecX, fec.all.nmds, axes = 1:4,justDF = TRUE)
levels(df.plot$Time) <- list(One_week = "1w", One_month = "1m", One_year = "1y")
# PCoA with delivery axis 1 vs 2
F3d <- ggplot(data = df.plot, aes(NMDS1,NMDS2, color = Time,group= dyadnb)) + 
  stat_ellipse(aes(group = Time)) + 
  geom_line(color = 'grey90') + 
  geom_point(aes(alpha = 0.5)) + 
  scale_color_manual(values = my_palette) +
  theme(legend.position = 'none')+ mytheme

# PCoA with delivery axis 3 vs 4
F3e <- ggplot(data = df.plot, aes(NMDS3,NMDS4, color = Time,group= dyadnb)) + 
  stat_ellipse(aes(group = Time)) + 
  geom_line(color = 'grey90') + 
  geom_point(aes(alpha = 0.5)) + 
  scale_color_manual(values = my_palette) +
  theme(legend.position = 'none')+  mytheme


G1 <- ggdraw() + draw_plot(F3d  + theme(legend.position = "hidden"), 0, 0.1, 0.5, 0.9) + 
  draw_plot(F3e + theme(legend.position = "hidden"), 0.5, 0.1, 0.5, 0.9)+
  draw_grob(F3_legend, 0, 0, 1, .1) 

print(G1)

# save plot data
save(file = './fec_plot.RData',list = c('F3a','F3b','F3c','F3d','F3e','F3_legend','my_palette'))
```

PERMANOVA of Time using weighted Unifrac distances
```{r fec_beta_plot_stat_c,eval=T}
adonis(fec.WUnifrac ~ Time, strata = df.plot$dyadnb, data = df.plot)
```

PERMANOVA of mothers CST at week 36 using weighted Unifrac distances
```{r fec_beta_plot_stat_d,eval=T}
adonis(fec.WUnifrac ~ CST_w36, data = df.plot,strata = df.plot$dyadnb) 
adonis(fec.WUnifrac ~ Time*CST_w36, data = df.plot,strata = df.plot$dyadnb) 
```

PERMANOVA of Delivery using weighted Unifrac distances
```{r fec_beta_plot_stat_e,eval=T}
adonis(fec.WUnifrac ~ DELIVERY, data = df.plot,strata = df.plot$dyadnb) 
adonis(fec.WUnifrac ~ Time*DELIVERY, data = df.plot,strata = df.plot$dyadnb) 

# clean environment
rm(list = ls(all = TRUE))
```

### 2.3.5 - Create figure 3 illustrating fecal microbiomes
```{r fec_figure3,eval=T,fig.cap='Figure 3: Fecal microbiome. (A) Boxplot of top genera with mean abundance of 4% at least one time point. Abundance is plotted on a log10 scale, and all abundances below 0.1% have been set to 0.1% in the plot. (B–C) Boxplot of alpha diversity, (B) observed richness, and (C) Shannon diversity index, by delivery mode. One sample with observed richness of >150 was excluded from the plot. (D–E) Non-metric multi-dimensional scaling plot based on weighted UniFrac distances. Samples from the same individual are connected by gray lines. All plots are colored by time point.'}

load('./fec_plot.RData')
scaleFUN <- function(x) sprintf("%.2f", x)
# fig 3
F3 <- ggdraw() + 
  draw_plot(F3a + theme(legend.position = "hidden"), 0, 0.05, 0.4, 0.95) + 
  draw_plot(F3b + theme(legend.position = "hidden",axis.text.x = element_text(angle = 90, vjust = 0.5, hjust=1)), 0.4, 0.55, 0.2, 0.45) + 
  draw_plot(F3c + theme(legend.position = "hidden",axis.text.x = element_text(angle = 90, vjust = 0.5, hjust=1)), 0.4, 0.05, 0.2, 0.5) + 
  draw_plot(F3d + theme(legend.position = "hidden") + scale_y_continuous(labels=scaleFUN), 0.6, 0.55, 0.4, 0.45) + 
  draw_plot(F3e + theme(legend.position = "hidden") + scale_y_continuous(labels=scaleFUN), 0.6, 0.05, 0.4, 0.5) +
  draw_grob(F3_legend, 0, 0, 1, .05) +
  draw_plot_label(c("A", "B","C","D","E"), c(0,0.4, 0.4, 0.6, 0.6), c(1,1,0.55,1,0.55), size = 15)


print(F3)

pdf('Figure3.pdf',height = 8, width = 12)
F3
dev.off()
# clean environment
rm(list = ls(all = TRUE))
```

# 3 - Transfer
## 3.1 - Preparation

### 3.1.1 - Calculation of ALL individual ASV models
This is the foundation of all further analysis of transfer from mother to infant
Output of this section in './ORresults.RData'

```{r transfer_base_calc,eval=FALSE}
# load transfer functions
source('transferFunctions.R')
nperm <-1000

# load data 
load(file = './phyX_cst.RData')

######### VAGINAL BORN
# w36 vs F week 1
phy1 <- phyX %>% subset_samples(Type=='V' & Time == '36' & DELIVERY=='Vaginal')
phy2 <- phyX %>% subset_samples(Time == '1w' & Type == 'F' & DELIVERY=='Vaginal') 

source('getTransferStats.R')
STAT_w36_F1w_norm <- STAT
permSTAT_w36_F1w_norm <- permSTATfisher

# w36 vs F month 1
phy2 <- phyX %>% subset_samples(Time == '1m' & Type == 'F' & DELIVERY=='Vaginal') 
source('getTransferStats.R')
STAT_w36_F1m_norm <- STAT
permSTAT_w36_F1m_norm <- permSTATfisher

# w36 vs F year 1
phy2 <- phyX %>% subset_samples(Time == '1y' & Type == 'F' & DELIVERY=='Vaginal') 
source('getTransferStats.R')
STAT_w36_F1y_norm <- STAT
permSTAT_w36_F1y_norm <- permSTATfisher

# w36 vs T week 1
phy2 <- phyX %>% subset_samples(Time == '1w' & Type == 'T' & DELIVERY=='Vaginal') 
source('getTransferStats.R')
STAT_w36_T1w_norm <- STAT
permSTAT_w36_T1w_norm <- permSTATfisher

# w36 vs T month 1
phy2 <- phyX %>% subset_samples(Time == '1m' & Type == 'T' & DELIVERY=='Vaginal') 
source('getTransferStats.R')
STAT_w36_T1m_norm <- STAT
permSTAT_w36_T1m_norm <- permSTATfisher

# w36 vs T month 3
phy2 <- phyX %>% subset_samples(Time == '3m' & Type == 'T' & DELIVERY=='Vaginal') 
source('getTransferStats.R')
STAT_w36_T3m_norm <- STAT
permSTAT_w36_T3m_norm <- permSTATfisher

######### C-sectio BORN
# w36 vs F week 1
phy1 <- phyX %>% subset_samples(Type=='V' & Time == '36' & DELIVERY!='Vaginal')
phy2 <- phyX %>% subset_samples(Time == '1w' & Type == 'F' & DELIVERY!='Vaginal') 
source('getTransferStats.R')
STAT_w36_F1w_csec <- STAT
permSTAT_w36_F1w_csec <- permSTATfisher

# w36 vs F month 1
phy2 <- phyX %>% subset_samples(Time == '1m' & Type == 'F' & DELIVERY!='Vaginal') 
source('getTransferStats.R')
STAT_w36_F1m_csec <- STAT
permSTAT_w36_F1m_csec <- permSTATfisher

# w36 vs F year 1
phy2 <- phyX %>% subset_samples(Time == '1y' & Type == 'F' & DELIVERY!='Vaginal') 
source('getTransferStats.R')
STAT_w36_F1y_csec <- STAT
permSTAT_w36_F1y_csec <- permSTATfisher

# w36 vs T week 1
phy2 <- phyX %>% subset_samples(Time == '1w' & Type == 'T' & DELIVERY!='Vaginal') 
source('getTransferStats.R')
STAT_w36_T1w_csec <- STAT
permSTAT_w36_T1w_csec <- permSTATfisher

# w36 vs T month 1
phy2 <- phyX %>% subset_samples(Time == '1m' & Type == 'T' & DELIVERY!='Vaginal') 
source('getTransferStats.R')
STAT_w36_T1m_csec <- STAT
permSTAT_w36_T1m_csec <- permSTATfisher

# w36 vs T month 3
phy2 <- phyX %>% subset_samples(Time == '3m' & Type == 'T' & DELIVERY!='Vaginal') 
source('getTransferStats.R')
STAT_w36_T3m_csec <- STAT
permSTAT_w36_T3m_csec <- permSTATfisher

######### C-sectio - scheduled
# w36 vs F week 1
phy1 <- phyX %>% subset_samples(Type=='V' & Time == '36' & DELIVERY=='Scheduled CS')
phy2 <- phyX %>% subset_samples(Time == '1w' & Type == 'F' & DELIVERY=='Scheduled CS') 
source('getTransferStats.R')
STAT_w36_F1w_csec_scheduled <- STAT
permSTAT_w36_F1w_csec_scheduled <- permSTATfisher

# w36 vs F month 1
phy2 <- phyX %>% subset_samples(Time == '1m' & Type == 'F' & DELIVERY=='Scheduled CS') 
source('getTransferStats.R')
STAT_w36_F1m_csec_scheduled <- STAT
permSTAT_w36_F1m_csec_scheduled <- permSTATfisher

# w36 vs F year 1
phy2 <- phyX %>% subset_samples(Time == '1y' & Type == 'F' & DELIVERY=='Scheduled CS') 
source('getTransferStats.R')
STAT_w36_F1y_csec_scheduled <- STAT
permSTAT_w36_F1y_csec_scheduled <- permSTATfisher

# w36 vs T week 1
phy2 <- phyX %>% subset_samples(Time == '1w' & Type == 'T' & DELIVERY=='Scheduled CS') 
source('getTransferStats.R')
STAT_w36_T1w_csec_scheduled <- STAT
permSTAT_w36_T1w_csec_scheduled <- permSTATfisher

# w36 vs T month 1
phy2 <- phyX %>% subset_samples(Time == '1m' & Type == 'T' & DELIVERY=='Scheduled CS') 
source('getTransferStats.R')
STAT_w36_T1m_csec_scheduled <- STAT
permSTAT_w36_T1m_csec_scheduled <- permSTATfisher

# w36 vs T month 3
phy2 <- phyX %>% subset_samples(Time == '3m' & Type == 'T' & DELIVERY=='Scheduled CS') 
source('getTransferStats.R')
STAT_w36_T3m_csec_scheduled <- STAT
permSTAT_w36_T3m_csec_scheduled <- permSTATfisher

######### C-sectio - in labor
# w36 vs F week 1
phy1 <- phyX %>% subset_samples(Type=='V' & Time == '36' & DELIVERY=='In labor CS')
phy2 <- phyX %>% subset_samples(Time == '1w' & Type == 'F' & DELIVERY=='In labor CS') 
source('getTransferStats.R')
STAT_w36_F1w_csec_labor <- STAT
permSTAT_w36_F1w_csec_labor <- permSTATfisher

# w36 vs F month 1
phy2 <- phyX %>% subset_samples(Time == '1m' & Type == 'F' & DELIVERY=='In labor CS') 
source('getTransferStats.R')
STAT_w36_F1m_csec_labor <- STAT
permSTAT_w36_F1m_csec_labor <- permSTATfisher

# w36 vs F year 1
phy2 <- phyX %>% subset_samples(Time == '1y' & Type == 'F' & DELIVERY=='In labor CS') 
source('getTransferStats.R')
STAT_w36_F1y_csec_labor <- STAT
permSTAT_w36_F1y_csec_labor <- permSTATfisher

# w36 vs T week 1
phy2 <- phyX %>% subset_samples(Time == '1w' & Type == 'T' & DELIVERY=='In labor CS') 
source('getTransferStats.R')
STAT_w36_T1w_csec_labor <- STAT
permSTAT_w36_T1w_csec_labor <- permSTATfisher

# w36 vs T month 1
phy2 <- phyX %>% subset_samples(Time == '1m' & Type == 'T' & DELIVERY=='In labor CS') 
source('getTransferStats.R')
STAT_w36_T1m_csec_labor <- STAT
permSTAT_w36_T1m_csec_labor <- permSTATfisher

# w36 vs T month 3
phy2 <- phyX %>% subset_samples(Time == '3m' & Type == 'T' & DELIVERY=='In labor CS') 
source('getTransferStats.R')
STAT_w36_T3m_csec_labor <- STAT
permSTAT_w36_T3m_csec_labor <- permSTATfisher

# save.image('./tmp_backup.RData')
save.image('./ORresults.RData')

# clean environment
rm(list = ls(all = TRUE))
```
**ORresults.RData** contains all calculated odds ratios for transfer across delivery mode, infant sample type and time point

### 3.1.2 - Permutational inference calculation

A permutation test between c-sectio and vaginal birth are conducted for all combinations. 

#### 3.1.2.1 - Calculations

```{r inferenceTransferStat,eval=FALSE}
# load transfer functions
source('transferFunctions.R')
nperm <-1000

# load data 
load(file = './phyX_cst.RData')

# w36 vs F week 1
phy1 <- phyX %>% subset_samples(Type=='V' & Time == '36')
phy2 <- phyX %>% subset_samples(Time == '1w' & Type == 'F') 
source('inferenceTransferStat.R')
WeigtedRatio_F1w <- wrperm

phy2 <- phyX %>% subset_samples(Time == '1m' & Type == 'F') 
source('inferenceTransferStat.R')
WeigtedRatio_F1m <- wrperm


phy2 <- phyX %>% subset_samples(Time == '1y' & Type == 'F') 
source('inferenceTransferStat.R')
WeigtedRatio_F1y <- wrperm

phy2 <- phyX %>% subset_samples(Time == '1w' & Type == 'T') 
source('inferenceTransferStat.R')
WeigtedRatio_T1w <- wrperm

phy2 <- phyX %>% subset_samples(Time == '1m' & Type == 'T') 
source('inferenceTransferStat.R')
WeigtedRatio_T1m <- wrperm

phy2 <- phyX %>% subset_samples(Time == '3m' & Type == 'T') 
source('inferenceTransferStat.R')
WeigtedRatio_T3m <- wrperm

getPermutationPV <- function(WR){
  pv <- sum(WR$Perm_ratioratio>WR$Model_ratioratio[1]) / dim(WR)[1]
  df <- data.frame(Model_ratioratio = WR$Model_ratioratio[1],
                   niter = dim(WR)[1]/2, 
                   Perm_ratioratio_median = median(WR$Perm_ratioratio), 
                   Perm_ratioratio_mean = mean(WR$Perm_ratioratio),
                   pv = pv)
  return(df)
}
WRpermstats <- rbind(
  data.frame(Type = 'Fecal', Time = 7, getPermutationPV(WeigtedRatio_F1w)),
  data.frame(Type = 'Fecal', Time = 30, getPermutationPV(WeigtedRatio_F1m)),
  data.frame(Type = 'Fecal', Time = 300, getPermutationPV(WeigtedRatio_F1y)),
  data.frame(Type = 'Airways', Time = 7, getPermutationPV(WeigtedRatio_T1w)),
  data.frame(Type = 'Airways', Time = 30, getPermutationPV(WeigtedRatio_T1m)),
  data.frame(Type = 'Airways', Time = 90, getPermutationPV(WeigtedRatio_T3m)))


save(file = './weighted_permutation_results_onesided.RData', list = c('WRpermstats'))

# clean environment
rm(list = ls(all = TRUE))
```
**weighted_permutation_results_onesided.RData** contains the permutations results for the transfer odds

#### 3.1.2.2 - Format output
```{r, eval=TRUE}
load('./weighted_permutation_results_onesided.RData')
load('./ORresults.RData')

STATtot <- rbind(
  data.frame(STAT_w36_F1m_csec, time =  30, type =  'Fecal', delivery =  'CS'),
  data.frame(STAT_w36_F1m_norm, time =  30, type =  'Fecal', delivery =  'Vaginal'),
  data.frame(STAT_w36_F1w_csec, time =  7, type =  'Fecal', delivery =  'CS'),
  data.frame(STAT_w36_F1w_norm, time =  7, type =  'Fecal', delivery =  'Vaginal'),
  data.frame(STAT_w36_F1y_csec, time =  300, type =  'Fecal', delivery =  'CS'),
  data.frame(STAT_w36_F1y_norm, time =  300, type =  'Fecal', delivery =  'Vaginal'),
  data.frame(STAT_w36_T1m_csec, time =  30, type =  'Airways', delivery =  'CS'),
  data.frame(STAT_w36_T1m_norm, time =  30, type =  'Airways', delivery =  'Vaginal'),
  data.frame(STAT_w36_T1w_csec, time =  7, type =  'Airways', delivery =  'CS'),
  data.frame(STAT_w36_T1w_norm, time =  7, type =  'Airways', delivery =  'Vaginal'),
  data.frame(STAT_w36_T3m_csec, time =  90, type =  'Airways', delivery =  'CS'),
  data.frame(STAT_w36_T3m_norm, time =  90, type =  'Airways', delivery =  'Vaginal'),
  data.frame(STAT_w36_F1m_csec_scheduled, time = 30, type = 'Fecal', delivery = 'Scheduled CS'),
  data.frame(STAT_w36_F1w_csec_scheduled, time = 7, type = 'Fecal', delivery = 'Scheduled CS'),
  data.frame(STAT_w36_F1y_csec_scheduled, time = 300, type = 'Fecal', delivery = 'Scheduled CS'),
  data.frame(STAT_w36_T1w_csec_scheduled, time = 7, type = 'Airways', delivery = 'Scheduled CS'),
  data.frame(STAT_w36_T1m_csec_scheduled, time = 30, type = 'Airways', delivery = 'Scheduled CS'),
  data.frame(STAT_w36_T3m_csec_scheduled, time = 90, type = 'Airways', delivery = 'Scheduled CS'),
  data.frame(STAT_w36_F1m_csec_labor, time = 30, type = 'Fecal', delivery = 'In labor CS'),
  data.frame(STAT_w36_F1w_csec_labor, time = 7, type = 'Fecal', delivery = 'In labor CS'),
  data.frame(STAT_w36_F1y_csec_labor, time = 300, type = 'Fecal', delivery = 'In labor CS'),
  data.frame(STAT_w36_T1w_csec_labor, time = 7, type = 'Airways', delivery = 'In labor CS'),
  data.frame(STAT_w36_T1m_csec_labor, time = 30, type = 'Airways', delivery = 'In labor CS'),
  data.frame(STAT_w36_T3m_csec_labor, time = 90, type = 'Airways', delivery = 'In labor CS'))

TAXtb <- data.frame(tax_table(phyX))

tbsel <- STATtot %>%
  filter(delivery %in% c('CS','Vaginal')) %>%
  group_by(Order,time,type,delivery) %>%
  summarise(n = n()) %>%
  ungroup() %>%
  group_by(Order) %>%
  summarise(nmin = min(n),
            nmax = max(n)) %>%
  ungroup() %>%
  left_join(TAXtb[!duplicated(TAXtb$Order),1:5], by = c(Order= 'Order'))

STATtot$Order2 <- STATtot$Order %>% as.character()
STATtot$Order2[STATtot$Order %in% tbsel$Order[tbsel$nmin<5]] <- STATtot$Phylum[STATtot$Order %in% tbsel$Order[tbsel$nmin<5]] %>% as.character()
ttb <- table(STATtot$Order2)
ttb <- ttb[order(ttb,decreasing = T)]

STATtot$Order3 <- STATtot$Order2
STATtot$Order3[STATtot$Order2 %in% names(ttb[10:length(ttb)])] <- 'other'
STATtot$Order3 <- factor(STATtot$Order3, levels = c(names(ttb[1:9]),"other"))

legend_names <- as.character(levels(STATtot$Order3))

cols  <- c(brewer.pal(8,"Set1"),brewer.pal(7,"Dark2"),brewer.pal(7,"Set2"),brewer.pal(12,"Set3"),brewer.pal(7,"Accent"),brewer.pal(12,"Paired"),"gray") 
cols <- c(cols[1:(length(legend_names)-1)],'gray')
save(file = "./STATtot.RData",list = c('STATtot','legend_names','cols','TAXtb'))

# clean environment
rm(list = ls(all = TRUE))
```
**STATtot.RData** contains the formated transfer results as well as supporting tables and lists

#### 3.1.2.3 - Overview of testable ASVs
Table 1 - testable ASV's 

```{r transfer_asv_overview,eval=TRUE}
load(file = './STATtot.RData')

getFDR <- function(x){
  nASV = dim(x)[1] 
  relativeAbuM <- 100*sum(x$abuMrel)
  relativeAbuC <-  100*sum(x$abuCrel)
  pv <- x$Fisher_p.value
  pvadj <- p.adjust(pv, 'fdr')
  pmin = min(pv)
  pminadj = min(pvadj)
  n_crude_below_01 = sum(pv<=0.01)
  n_crude_below_05 = sum(pv<=0.05)
  n_fdr_below_10 = sum(pvadj<=0.1)
  n_fdr_below_05= sum(pvadj<=0.05)
  df <- data.frame(nASV,relativeAbuM,relativeAbuC,
                   pmin,pminadj,
                   n_crude_below_01,n_crude_below_05,
                   n_fdr_below_05,n_fdr_below_10)
  df
}
ttb <- STATtot %>%
  filter(delivery %in% c("Vaginal","CS")) %>%
  group_by(delivery, time,type) %>%
  do(getFDR(x = .))

kable(ttb[,2:ncol(ttb)],caption = 'Table1: Individual transfer models, coverage of testable ASVs and strongest results', digits = 3, col.names = c("Time", "Type","ASVs(n)","Mother","Child","crude","adjusted","crude < 0.01","crude < 0.05", "adjusted < 0.05","adjusted < 0.1"), escape = F, align = "c")%>%
  kable_classic(full_width = F, position = "left")%>%
  add_header_above(c("","","","Relative abundance<sup>*</sup>" = 2, "Minimum p-value<sup>&#x2020;</sup>" = 2,"ASVs with p-value below cutoff<sup>&#8224;</sup>" = 4),escape = F)%>%
  pack_rows("Cesarean sectio", 1, 6, label_row_css = "background-color: #666; color: #fff;")%>%
  pack_rows("Vaginal delivery", 7, 12, label_row_css = "background-color: #666; color: #fff;")%>%
  footnote(symbol = c("Mean relative abundance of the testable ASVs in mother or child","Crude p-values are the direct output of each transfer model, adjusted p-values have been FDR adjusted"))

rio::export(ttb,file = 'Table1.xlsx')

ttb_split <- STATtot %>%
  filter(delivery %in% c("In labor CS","Scheduled CS")) %>%
  group_by(delivery, time,type) %>%
  do(getFDR(x = .))

kable(ttb_split[,2:ncol(ttb_split)],caption = 'Descriptives on testable Amplicon sequence variant (ASV) in terms of numbers of ASVs, vaginal, fecal, and airway total coverage, number of tests reaching nominal, and false discovery rate-corrected significance.', digits = 3, col.names = c("Time", "Type","ASVs(n)","Mother","Child","crude","adjusted","crude < 0.01","crude < 0.05", "adjusted < 0.05","adjusted < 0.1"), escape = F, align = "c")%>%
  kable_classic(full_width = F, position = "left")%>%
  add_header_above(c("","","","Relative abundance<sup>*</sup>" = 2, "Minimum p-value<sup>&#x2020;</sup>" = 2,"ASVs with p-value below cutoff<sup>&#8224;</sup>" = 4),escape = F)%>%
  pack_rows("In labor cesarean sectio", 1, 6, label_row_css = "background-color: #666; color: #fff;")%>%
  pack_rows("Scheduled cesarean sectio", 7, 12, label_row_css = "background-color: #666; color: #fff;")%>%
  footnote(symbol = c("Mean relative abundance of the testable ASVs in mother or child","Crude p-values are the direct output of each transfer model, adjusted p-values have been FDR adjusted"))

# clean environment
rm(list = ls(all = TRUE))
```

#### 3.1.2.4 - ASVs with significant transfer odds
```{r transfer_asv_significant,eval=TRUE}
load(file = './STATtot.RData')

getFDR <- function(x){
  nASV = dim(x)[1] 
  relativeAbuM <- 100*sum(x$abuMrel)
  relativeAbuC <-  100*sum(x$abuCrel)
  pv <- x$Fisher_p.value
  pvadj <- p.adjust(pv, 'fdr')
  pmin = min(pv)
  pminadj = min(pvadj)
  n_crude_below_01 = sum(pv<=0.01)
  n_crude_below_05 = sum(pv<=0.05)
  n_fdr_below_10 = sum(pvadj<=0.1)
  n_fdr_below_05= sum(pvadj<=0.05)
  df <- data.frame(nASV,relativeAbuM,relativeAbuC,
                   pmin,pminadj,
                   n_crude_below_01,n_crude_below_05,
                   n_fdr_below_05,n_fdr_below_10)
  df
}
ttb <- STATtot %>%
  group_by(delivery, time,type) %>%
  do(getFDR(x = .))

# Identify significant OTUs
sig.groups  <- ttb[ttb$n_fdr_below_05 != 0,c("delivery","time","type")]

sig.otu <- STATtot[STATtot$type == "Empty",] # creates an empty table as no row has type == "Empty"
sig.otu$padj <- numeric()
for (i in 1:nrow(sig.groups)){
  tmp.stat <- STATtot[STATtot$delivery == sig.groups$delivery[i] & STATtot$time == sig.groups$time[i] & STATtot$type == sig.groups$type[i],] 
  tmp.stat$padj <- p.adjust(tmp.stat$Fisher_p.value,'fdr')
  sig.otu <- rbind(sig.otu,tmp.stat[tmp.stat$padj < 0.05,])
}

sig.df <- sig.otu[,c(38:40,16:19,42,25:31,1)] %>%
  arrange(delivery,time,type)

kable(sig.df[,c(1:7,9:12,14:ncol(sig.df))],caption = 'Transfer models that were significant after FDR correction', digits = 5,row.names = F, escape = F, col.names = c("Time","Type","Delivery","0/0","1/0","0/1","1/1","Phylum","Class","Order","Family","Genus","Species","ASV"))%>%
  kable_classic(full_width = F, position = "left")%>%
  add_header_above(c("","","","Counts<sup>*</sup>" = 4, "Taxonomy"= 7),escape = F)%>%
  footnote(symbol = "Count of pairs in which the ASV is not found (0/0), found only in the mother (1/0), only in the child (0/1), or in both mother and child (1/1)")

sig.df.long <- STATtot[STATtot$otu %in% sig.otu$otu,c(1,38:40,16:19)] %>%
  arrange(otu,delivery,time,type)
for (i in 1:nrow(sig.df.long)){
  tmp.stat <- STATtot[STATtot$delivery == sig.df.long$delivery[i] & STATtot$time == sig.df.long$time[i] & STATtot$type == sig.df.long$type[i],] 
  tmp.stat$padj <- p.adjust(tmp.stat$Fisher_p.value,'fdr')
  sig.df.long$pval[i] <- tmp.stat$Fisher_p.value[tmp.stat$otu == sig.df.long$otu[i]]
  sig.df.long$padj[i] <- tmp.stat$padj[tmp.stat$otu == sig.df.long$otu[i]]
}

kable(sig.df.long[,2:ncol(sig.df.long)],caption = 'All transfer models for above mentioned ASVs', digits = 5,row.names = F, col.names = c("Time","Type","Delivery","0/0","1/0","0/1","1/1","crude", "adjusted"), escape = F)%>%
  kable_classic(full_width = F, position = "left")%>%
  add_header_above(c("","","","Counts<sup>*</sup>" = 4, "P-values<sup>&#x2020;</sup>"= 2),escape = F)%>%
  pack_rows(index = table(sig.df.long$otu), label_row_css = "background-color: #666; color: #fff;")%>%
  row_spec(as.numeric(row.names(sig.df.long[sig.df.long$padj < 0.05,])), bold = T)%>%
  footnote(general = "Transfer models which were significant after FDR are highlighted in bold",symbol = c("Count of pairs in which the ASV is not found (0/0), found only in the mother (1/0), only in the child (0/1), or in both mother and child (1/1)","Crude p-values are the direct output of each transfer model, adjusted p-values have been FDR adjusted"))

# clean environment
rm(list = ls(all = TRUE))
```

### 3.1.3 - Plot ASV transfer odds
The odds for transfer between mother (week 36) and child. Top panel shows the OR (x-axis) and the strength (p-value). Lower panel shows OR (y-axis) versus the population wide vaginal abundance (x-axis). This shows, that 1) there is trend of transfer from more ASVs being positive (OR>1) than negative, more signal in fecal, and that those which obtain the strongest transfer results are those which are in low population-wide vaginal abundance. 

#### 3.1.3.1 - Figure 4-figure supplement 1 - vaginal delivery

```{r fig_4_fs1,eval=TRUE,results = FALSE, fig.cap='Figure 4-figure supplement 1: The odds for transfer between mother (week 36) and child for children delivered vaginally. Top panel shows the odds ratio (OR) (x-axis) and the strength (p-value). Lower panel shows OR (y-axis) versus the population-wide vaginal abundance (x-axis).'}
source('transferFunctions.R')
load(file = './STATtot.RData')

g_legend<-function(a.gplot){ 
  tmp <- ggplot_gtable(ggplot_build(a.gplot)) 
  leg <- which(sapply(tmp$grobs, function(x) x$name) == "guide-box") 
  legend <- tmp$grobs[[leg]] 
  return(legend)} 
mytheme <- theme(axis.title = element_text(size = 15), axis.text = element_text(size = 10)) + theme_bw()

DF <- STATtot %>%
#  filter(time==7 & delivery=='Vaginal')
  filter(delivery=='Vaginal')

n_labels <- 20
DFlab <- DF %>%
  filter(Fisher_p.value<0.05) %>%
  arrange(round(log10(Fisher_p.value)), -abuC) 
nn <- dim(DFlab)[1]

g1 <- 
  ggplot(data = DF,aes(x = Fisher_estimatetr,y = -log10(Fisher_p.value),color = Order3,label = otu,size = abuCrel))+ 
  geom_point() + 
#  facet_wrap(~type) + 
  facet_wrap(type~time) + 
  geom_text_repel(color = 'black',fill = NA,data = DFlab[1:min(nn,n_labels),],size = 3) + 
  geom_hline(yintercept = -log10(0.05)) + theme_bw() +
  scale_size(guide = "none") +
  scale_color_manual(values = cols,labels = legend_names) + 
  geom_vline(xintercept = 1) + 
  scale_x_log10() +
  labs(col = '')+
  guides(colour = guide_legend(override.aes = list(size=5))) + 
  theme(legend.position = 'bottom') + xlab('Odds ratio')

# Set data
df <- DF
# Calculate trend line for type
tb <- df %>%
#  group_by(type) %>%
  group_by(type,time) %>%
  do(lm(data = ., log10(Fisher_estimatetr)~log10(abuMrel),weights = -log10(Fisher_p.value)) %>% tidy) %>%
  select(term,estimate) %>%
  spread(term,estimate) %>%
  rename(a = `(Intercept)`, 
         b = `log10(abuMrel)`)

g11 <- ggplot(data = df,
              aes(x = abuMrel,y =  Fisher_estimatetr,color = Order3, label = otu)) +
  geom_point(size = 3) +
#  facet_wrap(~type)  + 
  facet_wrap(type~time)  + 
  scale_x_log10() + 
  scale_y_log10() + 
  geom_abline(data = tb, aes(intercept = a, slope = b)) + 
  geom_hline(yintercept = 1) + 
  scale_color_manual(values = cols,labels = legend_names)  + xlab('Population Abundance Vaginal') + ylab('Odds ratio')

legend <- g_legend(g1) 

G1 <- ggdraw() + draw_plot(g1 +  mytheme + theme(legend.position = "hidden"), 0, .55, 1, .45) + 
  draw_plot(g11 + mytheme+ theme(legend.position = "hidden"), 0, 0.1, 1, .45)+
  draw_grob(legend, 0, 0, 1, .1) 
print(G1)

pdf('Figure 4-figure supplement 1.pdf', height = 13, width = 13)
G1
dev.off()

# clean environment
rm(list = ls(all = TRUE))
```


#### 3.1.3.2 - Figure 4-figure supplement 2 - sectio delivery
```{r fig_2_fs2, eval=TRUE,results = FALSE, fig.cap='Figure 4-figure supplement 2: The odds for transfer between mother (week 36) and child for children delivered by cesarean section (CS). Top panel shows the OR (x-axis) and the strength (p-value). Lower panel shows OR (y-axis) versus the population-wide vaginal abundance (x-axis).'}
source('transferFunctions.R')
load(file = './STATtot.RData')

g_legend<-function(a.gplot){ 
  tmp <- ggplot_gtable(ggplot_build(a.gplot)) 
  leg <- which(sapply(tmp$grobs, function(x) x$name) == "guide-box") 
  legend <- tmp$grobs[[leg]] 
  return(legend)} 
mytheme <- theme(axis.title = element_text(size = 15), axis.text = element_text(size = 10)) + theme_bw()

DF <- STATtot %>%
#  filter(time==7 & delivery=='CS')
  filter(delivery=='CS')

n_labels <- 20
DFlab <- DF %>%
  filter(Fisher_p.value<0.05) %>%
  arrange(round(log10(Fisher_p.value)), -abuC) 
nn <- dim(DFlab)[1]

g1 <- 
  ggplot(data = DF,aes(x = Fisher_estimatetr,y = -log10(Fisher_p.value),color = Order3,label = otu,size = abuCrel))+ 
  geom_point() + 
#  facet_wrap(~type) + 
  facet_wrap(type~time) + 
  geom_text_repel(color = 'black',fill = NA,data = DFlab[1:min(nn,n_labels),],size = 3) + 
  geom_hline(yintercept = -log10(0.05)) + theme_bw() +
  scale_size(guide = "none") +
  scale_color_manual(values = cols,labels = legend_names) + 
  geom_vline(xintercept = 1) + 
  scale_x_log10() +
  labs(col = '')+
  guides(colour = guide_legend(override.aes = list(size=5))) + 
  theme(legend.position = 'bottom') + xlab('Odds ratio')


# Set data
df <- DF
# Calculate trend line for type
tb <- df %>%
#  group_by(type) %>%
  group_by(type,time) %>%
  do(lm(data = ., log10(Fisher_estimatetr)~log10(abuMrel),weights = -log10(Fisher_p.value)) %>% tidy) %>%
  select(term,estimate) %>%
  spread(term,estimate) %>%
  rename(a = `(Intercept)`, 
         b = `log10(abuMrel)`)

g11 <- ggplot(data = df,
              aes(x = abuMrel,y =  Fisher_estimatetr,color = Order3, label = otu)) +
  geom_point(size = 3) +
#  facet_wrap(~type)  + 
  facet_wrap(type~time)  + 
  scale_x_log10() + 
  scale_y_log10() + 
  geom_abline(data = tb, aes(intercept = a, slope = b)) + 
  geom_hline(yintercept = 1) + 
  scale_color_manual(values = cols,labels = legend_names)  + xlab('Population Abundance Vaginal') + ylab('Odds ratio')

legend <- g_legend(g1) 

G2 <- ggdraw() + draw_plot(g1 +  mytheme + theme(legend.position = "hidden"), 0, .55, 1, .45) + 
  draw_plot(g11 + mytheme+ theme(legend.position = "hidden"), 0, 0.1, 1, .45)+
  draw_grob(legend, 0, 0, 1, .1) 
print(G2)

pdf('Figure 4-figure supplement 2.pdf', height = 13, width = 13)
G2
dev.off()

# clean environment
rm(list = ls(all = TRUE))
```

#### 3.1.3.3 - Figure 4-figure supplement 3 - In labor sectio delivery

```{r fig_2_fs3, eval=TRUE,results = FALSE, fig.cap='Figure 4-figure supplement 3: The odds for transfer between mother (week 36) and child for children delivered by in labor CS. Top panel shows the OR (x-axis) and the strength (p-value). Lower panel shows OR (y-axis) versus the population-wide vaginal abundance (x-axis).'}
source('transferFunctions.R')
load(file = './STATtot.RData')

g_legend<-function(a.gplot){ 
  tmp <- ggplot_gtable(ggplot_build(a.gplot)) 
  leg <- which(sapply(tmp$grobs, function(x) x$name) == "guide-box") 
  legend <- tmp$grobs[[leg]] 
  return(legend)} 
mytheme <- theme(axis.title = element_text(size = 15), axis.text = element_text(size = 10)) + theme_bw()

DF <- STATtot %>%
  #filter(time==7 & delivery=='In labor CS')
  filter(delivery=='In labor CS')

n_labels <- 20
DFlab <- DF %>%
  filter(Fisher_p.value<0.05) %>%
  arrange(round(log10(Fisher_p.value)), -abuC) 
nn <- dim(DFlab)[1]

g1 <- 
  ggplot(data = DF,aes(x = Fisher_estimatetr,y = -log10(Fisher_p.value),color = Order3,label = otu,size = abuCrel))+ 
  geom_point() + 
  #facet_wrap(~type) + 
  facet_wrap(type~time) + 
  geom_text_repel(color = 'black',fill = NA,data = DFlab[1:min(nn,n_labels),],size = 3) + 
  geom_hline(yintercept = -log10(0.05)) + theme_bw() +
  scale_size(guide = "none") +
  scale_color_manual(values = cols,labels = legend_names) + 
  geom_vline(xintercept = 1) + 
  scale_x_log10() +
  labs(col = '')+
  guides(colour = guide_legend(override.aes = list(size=5))) + 
  theme(legend.position = 'bottom') + xlab('Odds ratio')


# Set data
df <- DF
# Calculate trend line for type
tb <- df %>%
#  group_by(type) %>%
  group_by(type,time) %>%
  do(lm(data = ., log10(Fisher_estimatetr)~log10(abuMrel),weights = -log10(Fisher_p.value)) %>% tidy) %>%
  select(term,estimate) %>%
  spread(term,estimate) %>%
  rename(a = `(Intercept)`, 
         b = `log10(abuMrel)`)

g11 <- ggplot(data = df,
              aes(x = abuMrel,y =  Fisher_estimatetr, label = otu)) +
  geom_point(size = 3, aes(color = Order3)) +
  #facet_wrap(~type)  + 
  facet_wrap(type~time)  + 
  scale_x_log10() + 
  scale_y_log10() + 
  #stat_smooth(method = "lm",se=FALSE) +
  geom_abline(data = tb, aes(intercept = a, slope = b)) + 
  geom_hline(yintercept = 1) + 
  scale_color_manual(values = cols,labels = legend_names)  + xlab('Population Abundance Vaginal') + ylab('Odds ratio')

legend <- g_legend(g1) 

G2 <- ggdraw() + draw_plot(g1 +  mytheme + theme(legend.position = "hidden"), 0, .55, 1, .45) + 
  draw_plot(g11 + mytheme+ theme(legend.position = "hidden"), 0, 0.1, 1, .45)+
  draw_grob(legend, 0, 0, 1, .1) 
print(G2)

pdf('Figure 4-figure supplement 3.pdf', height = 13, width = 13)
G2
dev.off()

# clean environment
rm(list = ls(all = TRUE))
```

#### 3.1.3.4 - Figure 4-figure supplement 4 - Scheduled sectio delivery

```{r fig_2_fs4, eval=TRUE,results = FALSE, fig.cap='Figure 4-figure supplement 4: The odds for transfer between mother (week 36) and child for children delivered by scheduled CS. Top panel shows the OR (x-axis) and the strength (p-value). Lower panel shows OR (y-axis) versus the population-wide vaginal abundance (x-axis).'}
source('transferFunctions.R')
load(file = './STATtot.RData')

g_legend<-function(a.gplot){ 
  tmp <- ggplot_gtable(ggplot_build(a.gplot)) 
  leg <- which(sapply(tmp$grobs, function(x) x$name) == "guide-box") 
  legend <- tmp$grobs[[leg]] 
  return(legend)} 
mytheme <- theme(axis.title = element_text(size = 15), axis.text = element_text(size = 10)) + theme_bw()

DF <- STATtot %>%
#  filter(time==7 & delivery=='Scheduled CS')
  filter(delivery=='Scheduled CS')

n_labels <- 20
DFlab <- DF %>%
  filter(Fisher_p.value<0.05) %>%
  arrange(round(log10(Fisher_p.value)), -abuC) 
nn <- dim(DFlab)[1]

g1 <- 
  ggplot(data = DF,aes(x = Fisher_estimatetr,y = -log10(Fisher_p.value),color = Order3,label = otu,size = abuCrel))+ 
  geom_point() + 
#  facet_wrap(~type) + 
  facet_wrap(type~time) + 
  geom_text_repel(color = 'black',fill = NA,data = DFlab[1:min(nn,n_labels),],size = 3) + 
  geom_hline(yintercept = -log10(0.05)) + theme_bw() +
  scale_size(guide = "none") +
  scale_color_manual(values = cols,labels = legend_names) + 
  geom_vline(xintercept = 1) + 
  scale_x_log10() +
  labs(col = '')+
  guides(colour = guide_legend(override.aes = list(size=5))) + 
  theme(legend.position = 'bottom') + xlab('Odds ratio')


# Set data
df <- DF
# Calculate trend line for type
tb <- df %>%
#  group_by(type) %>%
  group_by(type,time) %>%
  do(lm(data = ., log10(Fisher_estimatetr)~log10(abuMrel),weights = -log10(Fisher_p.value)) %>% tidy) %>%
  select(term,estimate) %>%
  spread(term,estimate) %>%
  rename(a = `(Intercept)`, 
         b = `log10(abuMrel)`)

g11 <- ggplot(data = df,
              aes(x = abuMrel,y =  Fisher_estimatetr,color = Order3, label = otu)) +
  geom_point(size = 3) +
  # facet_wrap(~type)  + 
  facet_wrap(type~time)  + 
  scale_x_log10() + 
  scale_y_log10() + 
  geom_abline(data = tb, aes(intercept = a, slope = b)) + 
  geom_hline(yintercept = 1) + 
  scale_color_manual(values = cols,labels = legend_names)  + xlab('Population Abundance Vaginal') + ylab('Odds ratio')

legend <- g_legend(g1) 

G2 <- ggdraw() + draw_plot(g1 +  mytheme + theme(legend.position = "hidden"), 0, .55, 1, .45) + 
  draw_plot(g11 + mytheme+ theme(legend.position = "hidden"), 0, 0.1, 1, .45)+
  draw_grob(legend, 0, 0, 1, .1) 
print(G2)

pdf('Figure 4-figure supplement 4.pdf', height = 13, width = 13)
G2
dev.off()

# clean environment
rm(list = ls(all = TRUE))
```

#### 3.1.3.5 - Figure 4-figure supplement statistics
```{r fig_fig_2_fs_stats, eval = T}
source('transferFunctions.R')
load(file = './STATtot.RData')

tb <- STATtot %>%
  group_by(type,delivery,time) %>%
  do(lm(data = ., log10(Fisher_estimatetr)~log10(abuMrel),weights = -log10(Fisher_p.value)) %>% tidy) %>%
  filter(term!='(Intercept)') %>%
  select(-statistic)

tb.df <- data.frame(tb)
kable(tb[order(tb[,1]),c(2,3,5:7)], digits = 4,caption = 'Inference for relation between odds for tranfers and population maternal abundance<sup>*</sup>', col.names = c("Delivery","Time (days)", "log10(abundance)<sup>&#x2020;</sup>", "SE<sup>&#x2021;</sup>","p-value"), escape = F)%>%
  kable_classic(full_width = F, position = "left")%>%
  pack_rows(index = table(tb.df[,1]), label_row_css = "background-color: #666; color: #fff;")%>%
  row_spec(as.numeric(row.names(tb.df[tb.df$p.value < 0.05,])), bold = T)%>%
  footnote(symbol = c("Linear models of maternal abundance (log10 transformed) and WTR, significant models are highlighted in bold",
                      "Log10 transformed relative maternal abundance","Standard error"))
# clean environment
rm(list = ls(all = TRUE))
```

## 3.2 - Weighted Odds Ratio
In order to make a commen measure for the tranfer signal, a weigthed transfer ratio (WTR) for each compartment and delivery mode. WTR were defined as WP/WN, where WP = sum(-log(OR) x log(p_value)) for ASV with OR>1 and WN = sum(-log(OR) x log(p_value)) for ASV with OR<1. 
WTR should be around 1 in case of no tranfer, and larger when present, but due to the high sparsity, the null distribution is not always centered around 1. To calculate the significance of any WTR, the dyads are scrampled to construct a null distribution for the ratio and then compared to the model ratio to calculate a p value.  

### 3.2.1 - OVERALL ratio between positive and negative odds
#### 3.2.1.1 - WTR Calculation

```{r WTR_overall_calc,eval=TRUE, results=FALSE}
source('transferFunctions.R')
load(file = './STATtot.RData')
load(file = './ORresults.RData')
tbWeigtedSTATs <- STATtot %>%
  mutate(Fisher_estimatetr = truncateZerosInf(Fisher_estimate)) %>%
  filter(delivery %in% c('CS','Vaginal')) %>%
  group_by(type,delivery,time) %>%
  do(getWeigtedRatio(x = .)) 

permstats <- rbind(
  extractPV(permSTAT_w36_T1w_csec, modelratio = tbWeigtedSTATs$ratio[tbWeigtedSTATs$time==7 & tbWeigtedSTATs$type=='Airways' & tbWeigtedSTATs$delivery=='CS']), 
  extractPV(permSTAT_w36_T1m_csec, modelratio = tbWeigtedSTATs$ratio[tbWeigtedSTATs$time==30 & tbWeigtedSTATs$type=='Airways' & tbWeigtedSTATs$delivery=='CS']), 
  extractPV(permSTAT_w36_T3m_csec, modelratio = tbWeigtedSTATs$ratio[tbWeigtedSTATs$time==90 & tbWeigtedSTATs$type=='Airways' & tbWeigtedSTATs$delivery=='CS']),
  extractPV(permSTAT_w36_T1w_norm, modelratio = tbWeigtedSTATs$ratio[tbWeigtedSTATs$time==7 & tbWeigtedSTATs$type=='Airways' & tbWeigtedSTATs$delivery=='Vaginal']), 
  extractPV(permSTAT_w36_T1m_norm, modelratio = tbWeigtedSTATs$ratio[tbWeigtedSTATs$time==30 & tbWeigtedSTATs$type=='Airways' & tbWeigtedSTATs$delivery=='Vaginal']), 
  extractPV(permSTAT_w36_T3m_norm, modelratio = tbWeigtedSTATs$ratio[tbWeigtedSTATs$time==90 & tbWeigtedSTATs$type=='Airways' & tbWeigtedSTATs$delivery=='Vaginal']),
  extractPV(permSTAT_w36_F1w_csec, modelratio = tbWeigtedSTATs$ratio[tbWeigtedSTATs$time==7 & tbWeigtedSTATs$type=='Fecal' & tbWeigtedSTATs$delivery=='CS']), 
  extractPV(permSTAT_w36_F1m_csec, modelratio = tbWeigtedSTATs$ratio[tbWeigtedSTATs$time==30 & tbWeigtedSTATs$type=='Fecal' & tbWeigtedSTATs$delivery=='CS']), 
  extractPV(permSTAT_w36_F1y_csec, modelratio = tbWeigtedSTATs$ratio[tbWeigtedSTATs$time==300 & tbWeigtedSTATs$type=='Fecal' & tbWeigtedSTATs$delivery=='CS']), 
  extractPV(permSTAT_w36_F1w_norm, modelratio = tbWeigtedSTATs$ratio[tbWeigtedSTATs$time==7 & tbWeigtedSTATs$type=='Fecal' & tbWeigtedSTATs$delivery=='Vaginal']), 
  extractPV(permSTAT_w36_F1m_norm, modelratio = tbWeigtedSTATs$ratio[tbWeigtedSTATs$time==30 & tbWeigtedSTATs$type=='Fecal' & tbWeigtedSTATs$delivery=='Vaginal']), 
  extractPV(permSTAT_w36_F1y_norm, modelratio = tbWeigtedSTATs$ratio[tbWeigtedSTATs$time==300 & tbWeigtedSTATs$type=='Fecal' & tbWeigtedSTATs$delivery=='Vaginal'])) 


tbWeigtedSTATs <- cbind(data.frame(tbWeigtedSTATs),permstats)

save(file = './RatioStats_onesided.RData',list = c('tbWeigtedSTATs'))

# clean environment
rm(list = ls(all = TRUE))
```
**RatioStats_onesided.RData** contains the formatted output of this section.

#### 3.2.1.2 - WTR tables and figures

```{r WTR_overall_table_fig,eval = TRUE, fig.cap='Figure 4: Weighted transfer ratios from vaginal week 36 to the fecal and airway compartments in first year of life stratified on mode of delivery (blue: vaginal birth, red: cesarean section). A ratio above one indicates enrichment of microbial transfer. Error bars reflect standard errors.',fig.width = 10, fig.height = 10}
load('./RatioStats_onesided.RData')
load(file = './weighted_permutation_results_onesided.RData')
source('transferFunctions.R')

tbWeigtedSTATs <- tbWeigtedSTATs %>%
  mutate(model_over_perm = modelratio/permmedian)

kable(tbWeigtedSTATs[,c(2:9,11)], caption = 'Weigthed Transfer Odds as function of delivery mode, compartment and age',digits = 3, col.names = c("Delivery","Time (days)", "&#8805;1","<1","Weigthed ratio","p-value","SE","Null distribution","WTR<sup>&#x2021;</sup>"), escape = F,row.names = F) %>%
  kable_classic(full_width = F, position = "left")%>%
  add_header_above(c("","","Models<sup>*</sup>" = 3,"Permutation stats<sup>&#x2020;</sup>" = 3,""), escape = F)%>%
  pack_rows(index = table(tbWeigtedSTATs[,1]), label_row_css = "background-color: #666; color: #fff;")%>%
  row_spec(as.numeric(row.names(tbWeigtedSTATs[tbWeigtedSTATs$pv < 0.05,])), bold = T)%>%
  footnote(general = "WTR with p-value < 0.05 are highlighted in bold",symbol = c("Count of models included with OR &#8805;1 or <1",
                      "Based on 1000 permutations of the model we calculated the p-value (sum(permutation ratio>  weighted ratio)/1000), the standard error of log transformed permutation ratios, and the null distribution (mean permutation ratio)",
                      "Reported in the study and calculated as weighted ratio/null distribution"), escape = F)

# create Figure 2
g1 <- ggplot(data = tbWeigtedSTATs, 
             aes(time,model_over_perm,  
                 ymin = exp(log(model_over_perm) - SElgratio),
                 ymax = exp(log(model_over_perm) + SElgratio),
                 color = delivery, group = delivery, label = paste('p =',pv))) + 
  geom_line(size = 1, position = position_dodge(width = 0.1)) + 
  geom_point(size = 2,position = position_dodge(width = 0.1)) + 
  scale_x_log10() + 
  scale_color_manual(values = c('red','blue')) + 
  geom_hline(yintercept = 1) + 
  geom_errorbar(width = 0.1,position = position_dodge(width = 0.1)) + 
  xlab('Age (Days)') + ylab('WTR') + 
  facet_wrap(~type) +
  theme_bw() + 
  theme(legend.position = 'bottom',panel.grid.minor = element_blank())


g1

WRpermstats_ordered <- WRpermstats[order(WRpermstats[,1]),]
kable(WRpermstats_ordered[,c(2,3,5:ncol(WRpermstats))], digits = 2, caption = 'Inference for the difference in weigted ratios between sectio- and vaginal born children', col.names = c("Time (days)", "model WTR<sub>VAG</sub>/WTR<sub>CS</sub>", "median","mean", "p-value"), escape = F,row.names = F)%>%
  kable_classic(full_width = F, position = "left")%>%
  add_header_above(c("","","Permutational WTR<sub>VAG</sub>/WTR<sub>CS</sub><sup>*</sup>" = 2,""), escape = F)%>%
  pack_rows(index = table(WRpermstats[,1]), label_row_css = "background-color: #666; color: #fff;")%>%
  row_spec(which(WRpermstats_ordered$pv < 0.05), bold = T)%>%
  footnote(general = "Significantly different WTR<sub>VAG</sub> and WTR<sub>CS</sub> (p-value < 0.05) are highlighted in bold",
           symbol = c("Based on 1000 permutations of the model, showing median and mean value as well as the p-value (sum(permutation ratio>  weighted ratio)/1000)"), escape = F)
```

```{r WTR_overall_table_fig_print,eval = TRUE,results = FALSE}

pdf('Figure4.pdf',width = 5,height = 2.5)
g1
dev.off()

# clean environment
rm(list = ls(all = TRUE))
```

### 3.2.2 - WTR at order level
#### 3.2.2.1 - Comparing vaginal to sectio delivery 
##### 3.2.2.1.1 - Calculations
```{r WTR_order_calc, eval = FALSE}
load(file = './STATtot.RData')
load('./ORresults.RData')
source('transferFunctions.R')

# merge on large order. 
tbsel <- STATtot %>%
  filter(delivery %in% c('CS','Vaginal')) %>%
  group_by(Order,time,type,delivery) %>%
  summarise(n = n()) %>%
  ungroup() %>%
  group_by(Order) %>%
  summarise(nmin = min(n),
            nmax = max(n),
            nzero = 12-sum(n/n)) %>%
  ungroup() %>%
  left_join(TAXtb[!duplicated(TAXtb$Order      ),1:4], by = c(Order= 'Order')) %>%
  arrange(desc(nmax)) %>%
  filter(nmax > 10 & nmin > 1 & nzero == 0)
  
STATtot2 <- STATtot %>% 
  mutate(Order2 = Order %>% as.character()) %>% 
  filter(Order2 %in% tbsel$Order) 

ttb <- table(STATtot2$Order2)
ttb <- ttb[order(ttb,decreasing = T)]

tbsel <- STATtot2 %>%
  filter(delivery %in% c('CS','Vaginal')) %>%
  group_by(Order2,time,type,delivery) %>%
  summarise(n = n()) %>%
  ungroup() %>%
  group_by(Order2) %>%
  summarise(nmin = min(n),
            nmax = max(n),
            nsum = sum(n),
            nmedian = median(n)) %>%
  ungroup() %>%
  arrange(desc(nsum))


tb2 <- STATtot2 %>%
  filter(delivery %in% c('CS','Vaginal')) %>%
  group_by(Order2,time,type,delivery) %>%
  mutate(nt = n()) %>%
  do(getWeigtedRatio(x = .)) %>%
  filter(!is.na(ratio) & !is.infinite(ratio)) 

# get the corresponding PVs and median perm ratio
permSTATall_df3 <- data.frame(type = c(rep('Fecal',6),rep('Airways',6)), time = c(7,30,300,7,30,300,7,30,90,7,30,90), delivery =as.character(c( rep('CS',3),rep('Vaginal',3))))

permSTATall <- list(permSTAT_w36_F1w_csec,
                    permSTAT_w36_F1m_csec,
                    permSTAT_w36_F1y_csec,
                    permSTAT_w36_F1w_norm,
                    permSTAT_w36_F1m_norm,
                    permSTAT_w36_F1y_norm,
                    permSTAT_w36_T1w_csec,
                    permSTAT_w36_T1m_csec,
                    permSTAT_w36_T3m_csec,
                    permSTAT_w36_T1w_norm,
                    permSTAT_w36_T1m_norm,
                    permSTAT_w36_T3m_norm)

permstat_df3 <- c()
for (i in 1:dim(tb2)[1]){
  print(i)
  rw <- tb2[i,]
  ASVsel <- unique(STATtot2$otu[STATtot2$Order2==rw$Order2])
  idL <- permSTATall_df3$type==rw$type & permSTATall_df3$time==rw$time & permSTATall_df3$delivery==as.character(rw$delivery) 
  permSTAT <- permSTATall[[which(idL)]]
  permSTAT <- permSTAT[dimnames(permSTAT)[[1]] %in% ASVsel,,]
  permstat_df3 <- rbind(permstat_df3,data.frame(extractPV(permSTAT,modelratio = rw$ratio),nASVs = dim(permSTAT)[1]))
}

OrderWRstats <- cbind(data.frame(tb2),permstat_df3) 
save(file = './OrderRatioSTATs.RData',list = c('OrderWRstats','tbsel','STATtot2'))

# clean environment
rm(list = ls(all = TRUE))
```
**OrderRatioSTATs.RData** contains the WTR at order level for vaginal and CS deliveries

##### 3.2.2.1.2 - Output
```{r WTR_order_output,eval = TRUE, fig.height=20, fig.width=15, fig.align='center', fig.cap='Figure 5: Weighted transfer ratios (WTRs) from vaginal week 36 to the fecal and airway compartments in the first year of life according to the mode of delivery (blue: vaginal birth, red: cesarean section) partitioned for the 10 most represented taxonomic classes at order level with upper left (Clostridiales) being the most represented order followed by Lactobacillales and so forth. Dashed lines represent analysis on less than 15 ASVs on average. Error bars reflect standard errors. WTR is truncated so values lower than 0.625 are plotted as 0.625 and values higher than 16 are plotted as 16.'}
load('./OrderRatioSTATs.RData')
source('transferFunctions.R')

g_legend<-function(a.gplot){ 
  tmp <- ggplot_gtable(ggplot_build(a.gplot)) 
  leg <- which(sapply(tmp$grobs, function(x) x$name) == "guide-box") 
  legend <- tmp$grobs[[leg]] 
  return(legend)} 
mytheme <- theme(axis.title = element_text(size = 15), axis.text = element_text(size = 10)) + theme_bw()

kable(tbsel, caption = 'Number of ASVs for each taxonomic partitioning based on Order across all models', col.names = c("Order","min", "max", "total", "median"),row.names = F)%>%
  kable_classic(full_width = F, position = "left")


OrderWRstats <- OrderWRstats %>%
  mutate(model_over_perm = modelratio/permmedian) %>%
  group_by(Order2) %>%
  mutate(nASVs_fam = mean(nASVs)) %>%
  ungroup %>%
  group_by(Order2, type, delivery) %>%
  mutate(nASVs_order_type = mean(nASVs)) %>%
  ungroup %>% 
  ungroup
  
OrderWRstats_sel <- OrderWRstats %>%
  mutate(model_over_perm_tr = truncateZerosInf(model_over_perm,16), 
         Order3 = paste(str_pad(round(nASVs_order_type),2,pad = '0'),Order2,sep = '_'), 
         Order3 = factor(Order3)) 

# # update delivery format
# OrderWRstats_sel$delivery[OrderWRstats_sel$delivery == "norm"] <- "Vaginal"
# OrderWRstats_sel$delivery[OrderWRstats_sel$delivery == "csec"] <- "CS"

tbb <- OrderWRstats_sel %>%
  group_by(Order2) %>%
  summarise(N = mean(nASVs_fam)) %>%
  arrange(desc(N))

OrderWRstats_sel$Order3 = factor(OrderWRstats_sel$Order3, rev(levels(OrderWRstats_sel$Order3)))
OrderWRstats_sel$Order4 = factor(OrderWRstats_sel$Order2, tbb$Order2)


OrderWRstats_sel.df <- data.frame(OrderWRstats_sel)
kable(OrderWRstats_sel[,c(2:10,13)], caption = 'WTR and statistics for testable orders', col.names = c("Time (days)","Type", "Delivery","&#8805;1","<1","Weigthed ratio","p-value","SE","Null distribution","WTR<sup>&#x2021;</sup>"), digits = 3, escape = F,row.names = F)%>%
  kable_classic(full_width = F, position = "left")%>%
  add_header_above(c("","","","Models<sup>*</sup>" = 3,"Permutation stats<sup>&#x2020;</sup>" = 3,""), escape = F)%>%
  pack_rows(index = table(OrderWRstats_sel.df$Order2), label_row_css = "background-color: #666; color: #fff;")%>%
  row_spec(as.numeric(row.names(OrderWRstats_sel.df[OrderWRstats_sel.df$pv < 0.05,])), bold = T)%>%
  footnote(general = "WTR with p-value < 0.05 are highlighted in bold",symbol = c("Count of models included with OR &#8805;1 or <1, and the model weighted ratio",
                      "Based on 1000 permutations of the model we calculated the p-value (sum(permutation ratio>  weighted ratio)/1000), the standard error of log transformed permutation ratios, and the null distribution (mean permutation ratio)",
                      "Reported in the study and calculated as weighted ratio/null distribution. For plots this value is truncated so values lower than 0.625 are plotted as 0.625 and values higher than 16 are plotted as 16."), escape = F)

plotWR <- function(df,brks = 2^c(-8:8)) {
  df %>% 
    group_by(Order2, time, type,delivery) %>% 
    mutate(ymax = min(exp(log(model_over_perm) + SElgratio),max(brks)),
           ymin = max(exp(log(model_over_perm) - SElgratio),min(brks)),
           ASVs = factor(ifelse(nASVs_order_type>=15,'>= 15','< 15'), levels = c('>= 15','< 15'))) %>%
  ggplot(data = ., aes(time,
                       model_over_perm_tr,
                       ymax = ymax,
                       ymin = ymin,
                       color = delivery, 
                       group = delivery, 
                       label = nASVs, 
                       linetype = ASVs)) + 
  geom_line(size = 1,position=position_dodge(width = 0.1)) +
  geom_point(size = 2,position=position_dodge(width = 0.1)) + 
  geom_errorbar(width = 0.1, size = 1, position=position_dodge(width = 0.1)) +
  facet_grid(Order4~type) + 
  scale_x_log10() + 
  scale_y_log10(breaks=brks,labels=brks, limits = c(min(brks),max(brks))) +
  scale_color_manual(values = c('red','blue')) + 
  geom_hline(yintercept = 1) + 
  xlab('Age (Days)') + 
  theme_bw() + 
  theme(legend.position = 'bottom',panel.grid.minor = element_blank())
}
brks <- 2^c(-5:5)
g3a1 <- OrderWRstats_sel %>%  filter(Order2 %in% tbb$Order2[1:5]) %>% plotWR(df = ., brks)
g3a2 <- OrderWRstats_sel %>%  filter(Order2 %in% tbb$Order2[6:11]) %>% plotWR(df = ., brks)
legend <- g_legend(g3a1)
G3 <- ggdraw() +
  draw_plot(g3a1 + ylab('WTR')+ theme(legend.position = 'none'),0,0.1,0.5,0.9) +
  draw_plot(g3a2 + ylab('') + theme(legend.position = 'none'),0.5,0.1,0.5,0.9) +
  draw_grob(legend, 0, 0, 1, .1) 

G3

G3n <- ggdraw() + 
  draw_plot(g3a1 + ylab('WTR') + geom_text(color = 'black'),0,0,0.5,1) + 
  draw_plot(g3a2 + ylab('') + geom_text(color = 'black'),0.5,0,0.5,1) 
```

```{r WTR_order_output_print,eval = TRUE, results=F}
pdf('Figure5.pdf',height = 10, width = 10)
G3
dev.off()

# pdf('Figure5_withNs.pdf',height = 10, width = 10)
# G3n
# dev.off()

# clean environment
rm(list = ls(all = TRUE))
```

#### 3.2.2.2 - Comparing vaginal to scheduled and in labor sectio delivery
##### 3.2.2.2.1 - Calculations
```{r WTR_order_split_calc, eval = FALSE}
source('transferFunctions.R')
load(file = './STATtot.RData')
load(file = './ORresults.RData')
# merge on large order. 
tbsel <- STATtot %>%
  filter(delivery !='CS') %>%
  group_by(Order,time,type,delivery) %>%
  summarise(n = n()) %>%
  ungroup() %>%
  group_by(Order) %>%
  summarise(nmin = min(n),
            nmax = max(n),
            nzero = 18-sum(n/n)) %>%
  ungroup() %>%
  left_join(TAXtb[!duplicated(TAXtb$Order      ),1:4], by = c(Order= 'Order')) %>%
  arrange(desc(nmax)) %>%
  filter(nmin > 1 & nzero == 0)

STATtot2 <- STATtot %>% 
  mutate(Order2 = Order %>% as.character()) %>% 
  filter(Order2 %in% tbsel$Order) 

ttb <- table(STATtot2$Order2)
ttb <- ttb[order(ttb,decreasing = T)]

tbsel <- STATtot2 %>%
  filter(delivery !='CS') %>%
  group_by(Order2,time,type,delivery) %>%
  summarise(n = n()) %>%
  ungroup() %>%
  group_by(Order2) %>%
  summarise(nmin = min(n),
            nmax = max(n),
            nsum = sum(n),
            nmedian = median(n)) %>%
  ungroup() 


tb2 <- STATtot2 %>%
  filter(delivery !='CS') %>%
  group_by(Order2,time,type,delivery) %>%
  mutate(nt = n()) %>%
  do(getWeigtedRatio(x = .)) %>%
  filter(!is.na(ratio) & !is.infinite(ratio)) 

# get the corresponding PVs and median perm ratio
permSTATall_df2 <- data.frame(type = c(rep('Fecal',9),rep('Airways',9)), 
                              time = c(rep(c(7,30,300),3),rep(c(7,30,90),3)), 
                              delivery =as.character(rep(c(rep('In labor CS',3),rep('Scheduled CS',3),rep('Vaginal',3))),2))


permSTATall <- list(permSTAT_w36_F1w_csec_labor, 
                    permSTAT_w36_F1m_csec_labor, 
                    permSTAT_w36_F1y_csec_labor, 
                    permSTAT_w36_F1w_csec_scheduled, 
                    permSTAT_w36_F1m_csec_scheduled, 
                    permSTAT_w36_F1y_csec_scheduled, 
                    permSTAT_w36_F1w_norm, 
                    permSTAT_w36_F1m_norm, 
                    permSTAT_w36_F1y_norm, 
                    permSTAT_w36_T1w_csec_labor, 
                    permSTAT_w36_T1m_csec_labor, 
                    permSTAT_w36_T3m_csec_labor, 
                    permSTAT_w36_T1w_csec_scheduled, 
                    permSTAT_w36_T1m_csec_scheduled, 
                    permSTAT_w36_T3m_csec_scheduled, 
                    permSTAT_w36_T1w_norm, 
                    permSTAT_w36_T1m_norm, 
                    permSTAT_w36_T3m_norm)

permstat_df3 <- c()
for (i in 1:dim(tb2)[1]){
  print(i)
  rw <- tb2[i,]
  ASVsel <- unique(STATtot2$otu[STATtot2$Order2==rw$Order2])
  idL <- permSTATall_df2$type==rw$type & permSTATall_df2$time==rw$time & permSTATall_df2$delivery==as.character(rw$delivery) 
  permSTAT <- permSTATall[[which(idL)]]
  permSTAT <- permSTAT[dimnames(permSTAT)[[1]] %in% ASVsel,,]
  permstat_df3 <- rbind(permstat_df3,data.frame(extractPV(permSTAT,modelratio = rw$ratio),nASVs = dim(permSTAT)[1]))
}

OrderWRstats <- cbind(data.frame(tb2),permstat_df3) 

save(file = './OrderRatioSTATs_split.RData',list = c('OrderWRstats','tbsel','STATtot2'))

# clean environment
rm(list = ls(all = TRUE))
```
**OrderRatioSTATs_split.RData** contains the WTR at order level when sectio is split into scheduled and in labor sectio

##### 3.2.2.2.2 - Output
```{r WTR_order_split_output,eval = TRUE, fig.height=20, fig.width=15, fig.align='center', fig.cap='Figure 5-figure supplement 1: Weighted transfer ratios (WTRs) from vaginal week 36 to the fecal and airway compartments in the first year of life according to the mode of delivery (blue: vaginal birth, red: in labor CS, green: scheduled CS) partitioned for the 10 most represented taxonomic classes at order level with upper left (Clostridiales) being the most represented family followed by Lactobacillales and so forth. Dashed lines represent analysis on less than 15 ASVs on average. Error bars reflect standard errors. WTR is truncated so values lower than 0.625 are plotted as 0.625 and values higher than 16 are plotted as 16.'}
load('./OrderRatioSTATs_split.RData')
source('transferFunctions.R')

g_legend<-function(a.gplot){ 
  tmp <- ggplot_gtable(ggplot_build(a.gplot)) 
  leg <- which(sapply(tmp$grobs, function(x) x$name) == "guide-box") 
  legend <- tmp$grobs[[leg]] 
  return(legend)} 
mytheme <- theme(axis.title = element_text(size = 15), axis.text = element_text(size = 10)) + theme_bw()

kable(tbsel, caption = 'Number of ASVs for each taxonomic partitioning based on Order across all models', col.names = c("Order","min", "max", "total", "median"),row.names = F)%>%
  kable_classic(full_width = F, position = "left")


OrderWRstats <- OrderWRstats %>%
  mutate(model_over_perm = modelratio/permmedian) %>%
  group_by(Order2) %>%
  mutate(nASVs_fam = mean(nASVs)) %>%
  ungroup %>%
  group_by(Order2, type) %>%
  mutate(nASVs_order_type = mean(nASVs)) %>%
  ungroup %>% 
  group_by(Order2, type, delivery) %>%
  mutate(nASVs_order_type_delivery = mean(nASVs)) %>%
  ungroup %>% 
  ungroup
  
OrderWRstats_sel <- OrderWRstats %>%
  mutate(model_over_perm_tr = truncateZerosInf(model_over_perm,16), 
         Order3 = paste(str_pad(round(nASVs_order_type),2,pad = '0'),Order2,sep = '_'), 
         Order3 = factor(Order3)) 

tbb <- OrderWRstats_sel %>%
  group_by(Order2) %>%
  summarise(N = mean(nASVs_fam)) %>%
  arrange(desc(N))

OrderWRstats_sel$Order3 = factor(OrderWRstats_sel$Order3, rev(levels(OrderWRstats_sel$Order3)))
OrderWRstats_sel$Order4 = factor(OrderWRstats_sel$Order2, tbb$Order2)

OrderWRstats_sel.df <- data.frame(OrderWRstats_sel)
kable(OrderWRstats_sel[,c(2:10,13)], caption = 'WTR and statistics for testable orders', col.names = c("Time (days)","Type", "Delivery","&#8805;1","<1","Weigthed ratio","p-value","SE","Null distribution","WTR<sup>&#x2021;</sup>"), digits = 3, escape = F,row.names = F)%>%
  kable_classic(full_width = F, position = "left")%>%
  add_header_above(c("","","","Models<sup>*</sup>" = 3,"Permutation stats<sup>&#x2020;</sup>" = 3,""), escape = F)%>%
  pack_rows(index = table(OrderWRstats_sel.df$Order2), label_row_css = "background-color: #666; color: #fff;")%>%
  row_spec(as.numeric(row.names(OrderWRstats_sel.df[OrderWRstats_sel.df$pv < 0.05,])), bold = T)%>%
  footnote(general = "WTR with p-value < 0.05 are highlighted in bold",symbol = c("Count of models included with OR &#8805;1 or <1, and the model weighted ratio",
                      "Based on 1000 permutations of the model we calculated the p-value (sum(permutation ratio>  weighted ratio)/1000), the standard error of log transformed permutation ratios, and the null distribution (mean permutation ratio)",
                      "Reported in the study and calculated as weighted ratio/null distribution. For plots this value is truncated to be between 0.625 and 16"), escape = F)


plotWR <- function(df,brks = 2^c(-8:8)) {
  df %>% 
    group_by(Order2, time, type,delivery) %>% 
    mutate(ymax = min(exp(log(model_over_perm) + SElgratio),max(brks)),
           ymin = max(exp(log(model_over_perm) - SElgratio),min(brks)),
           ASVs = factor(ifelse(nASVs_order_type>=15,'>= 15','< 15'), levels = c('>= 15','< 15'))) %>%
  ggplot(data = ., aes(time,
                       model_over_perm_tr,
                       ymax = ymax,
                       ymin = ymin,
                       color = delivery, 
                       group = delivery, 
                       label = nASVs, 
                       linetype = ASVs)) + 
  geom_line(size = 1,position=position_dodge(width = 0.1)) +
  geom_point(size = 2,position=position_dodge(width = 0.1)) + 
  geom_errorbar(width = 0.1, size = 1, position=position_dodge(width = 0.1)) +
  facet_grid(Order4~type) + 
  scale_x_log10() + 
  scale_y_log10(breaks=brks,labels=brks, limits = c(min(brks),max(brks))) + 
  geom_hline(yintercept = 1) + 
  xlab('Age (Days)') + 
  theme_bw() + 
  theme(legend.position = 'bottom',panel.grid.minor = element_blank())
}
brks <- 2^c(-5:5)
g3a1 <- OrderWRstats_sel %>%  filter(Order2 %in% tbb$Order2[1:3]) %>% plotWR(df = ., brks)
g3a2 <- OrderWRstats_sel %>%  filter(Order2 %in% tbb$Order2[4:6]) %>% plotWR(df = ., brks)

legend <- g_legend(g3a1) 

G3 <- ggdraw() +
  draw_plot(g3a1 + ylab('WTR') + theme(legend.position = 'none'),0,0.1,0.5,0.9) +
  draw_plot(g3a2 + ylab('') + theme(legend.position = 'none'),0.5,0.1,0.5,0.9) +
  draw_grob(legend, 0, 0, 1, .1) 
  
G3


G3n <- ggdraw() + 
  draw_plot(g3a1 + ylab('WTR') + geom_text(color = 'black'),0,0,0.5,1) + 
  draw_plot(g3a2 + ylab('') + geom_text(color = 'black'),0.5,0,0.5,1) 
```

```{r WTR_order_split_output_print,eval = TRUE, results=F}
pdf('Figure 5-figure supplement 1.pdf',height = 10, width = 10)
G3
dev.off()

# pdf('Fig_5_fs_1_withNs.pdf',height = 10, width = 10)
# G3n
# dev.off()


# clean environment
rm(list = ls(all = TRUE))
```


## 3.3 - Transfer of mothers dominant ASV
In this analysis, the vaginal dominating ASV in each mother is looked for in the corresponding child. This analysis is ASV _unspecific_ I.e. just the dominating one we look for.  

### 3.3.1 - Calculations
```{r transfer_dominant_calc, eval=FALSE}
source('transferFunctions.R')
load(file = "./phyX_cst.RData")

# library(doMC)
nperm <- 1000
# w36 
phy1 <- phyX %>% subset_samples(Type=='V' & Time == '36')
sd1 <- data.frame(sample_data(phy1)) %>% mutate(delivery = DELIVERY, delivery = replace(delivery, delivery!='Vaginal','Sectio'))
ph <- filter_taxa(phy1,function(x) sum(x>0)>0, TRUE)
X1 <- data.frame(sd1,t(otu_table(ph)))

# vs F week 1
phy2 <- phyX %>% subset_samples(Time == '1w' & Type == 'F')
source('getWinnerStats.R')
winner_w36_F1w <- tb

# vs F month 1
phy2 <- phyX %>% subset_samples(Time == '1m' & Type == 'F')
source('getWinnerStats.R')
winner_w36_F1m <- tb

# vs F year 1
phy2 <- phyX %>% subset_samples(Time == '1y' & Type == 'F')
source('getWinnerStats.R')
winner_w36_F1y <- tb

# vs T week 1
phy2 <- phyX %>% subset_samples(Time == '1w' & Type == 'T')
source('getWinnerStats.R')
winner_w36_T1w <- tb

# vs T month 1
phy2 <- phyX %>% subset_samples(Time == '1m' & Type == 'T')
source('getWinnerStats.R')
winner_w36_T1m <- tb

# vs T month 3
phy2 <- phyX %>% subset_samples(Time == '3m' & Type == 'T')
source('getWinnerStats.R')
winner_w36_T3m <- tb

## Descriptives

# w36 
phy1 <- phyX %>% subset_samples(Type=='V' & Time == '36')
sd1 <- data.frame(sample_data(phy1)) %>% mutate(delivery = DELIVERY, delivery = replace(delivery, delivery!='Vaginal','Sectio'))
ph <- filter_taxa(phy1,function(x) sum(x>0)>0, TRUE)
X1 <- data.frame(sd1,t(otu_table(ph)))

MostAbundantStats <- rbind(
  data.frame(winner_w36_F1w,Time = 7,Type = 'Fecal'),
  data.frame(winner_w36_F1m,Time = 30,Type = 'Fecal'),
  data.frame(winner_w36_F1y,Time = 300,Type = 'Fecal'),
  data.frame(winner_w36_T1w,Time = 7,Type = 'Airways'),
  data.frame(winner_w36_T1m,Time = 30,Type = 'Airways'),
  data.frame(winner_w36_T3m,Time = 90,Type = 'Airways'))


save(file = './Winnerstats.RData', list = c('MostAbundantStats','X1'))

# clean environment
rm(list = ls(all = TRUE))
```
**Winnerstats.RData** contains the result for transfer of mothers dominant ASVs

### 3.3.2 - Output 
```{r transfer_dominant_output,eval = TRUE, fig.cap='Transfer of mosthers most dominating ASVs. The frequency of the ASV in the child is shown on the y-axis, color indicate delivery mode, x-axis the domination rank (1 = most dominating, 2 = second,...), label refers to p-values towards H0 of no transfer.',fig.width = 10, fig.height = 5}
load('./Winnerstats.RData')

g1 <- ggplot(data = MostAbundantStats,aes(rnk,prcModel*100 , color = delivery, label = pv)) + 
  geom_point(aes(size = -log10(pv + 0.0001)))  + 
  geom_line() +
  geom_text(data = MostAbundantStats[MostAbundantStats$pv<1.05,],color = 'black', size = 3) + 
  facet_wrap(~factor(Type):factor(Time)) + 
  xlab('Most Abundant in Mothers Rank') + 
  ylab('Percent observed in child') + 
  theme_bw() + 
  theme(legend.position = 'bottom')

print(g1)

MostAbundantStats <- MostAbundantStats %>%
  mutate(PrcModel = prcModel*100)

kable(MostAbundantStats[order(MostAbundantStats$Type),c(10,1:2,4,6,12,9)], caption = "Plot data",digits = 3,escape = F, col.names = c("Time","Delivery","Rank","Child","Mother","shared (%)", "p-value"),row.names = F)%>%
  kable_classic(full_width = F, position = "left")%>%
  add_header_above(c("","","","Samples<sup>*</sup>" = 3,""), escape = F) %>%
  pack_rows(index = table(MostAbundantStats$Type), label_row_css = "background-color: #666; color: #fff;")%>%
  footnote(symbol = "Count of samples where that rank ASV is present and the percentage of pairs where it is shared")
    

mX1 <- X1 %>% 
  gather(ASV,Mcount,-c(dyadnb,Time,Type,DELIVERY,delivery,CST_w36)) %>%
  group_by(dyadnb) %>%
  arrange(desc(Mcount)) %>%
  mutate(rnk = 1:n()) %>%
  filter(rnk<20) %>%
  group_by(rnk,ASV) %>%
  summarise(n = n()) %>%
  ungroup %>%
  group_by(rnk) %>%
  arrange(desc(n)) %>%
  mutate(ordr = 1:n()) %>%
  filter(ordr<10 & n>10) %>%
  ungroup %>%
  arrange(rnk)

mX1_filtered <- mX1 %>% 
  filter(rnk<5) %>%
  data.frame()

kable(mX1_filtered[,2:3],caption = 'Ranking of ASVs. I.e. which ASVs are dominating at which rank and in how many mothers does it have that rank', col.names = c("ASV", "Samples (n)"),row.names = F)%>%
  kable_classic(full_width = F, position = "left")%>%
  pack_rows(index = table(paste0("Rank ",mX1_filtered$rnk)), label_row_css = "background-color: #666; color: #fff;")
  
# clean environment
rm(list = ls(all = TRUE))
```

## 3.4 - Phylogenetic tree with transfer odds
Results on the tree of life
Here, we have the individual results shown on the phylogenetic tree 
```{r,eval=T,fig.height=80, fig.width=20, fig.align='center', fig.cap='Phylogenetic tree with transfer odds'}
#############################
source('transferFunctions.R')
load(file = './STATtot.RData')
load(file = './phyX_cst.RData')
#load(file = 'OrderRatioSTATs.RData')

# merge on large orders, otherwise on phylum level

AA <- STATtot %>%
  filter(Fisher_p.value<0.9) %>%
  mutate(Fisher_estimatetr = truncateZerosInf(Fisher_estimate,10)) %>%
  mutate(cat = paste(type,time,delivery,sep = '_')) %>%
  select(otu,Fisher_estimatetr,cat,Order3) %>%
  spread(cat,Fisher_estimatetr)

AA <- STATtot %>%
  filter(Fisher_p.value<0.9) %>%
  mutate(a = ceiling(sqrt(1-Fisher_p.value)*5)+1) %>%
  mutate(cat = paste(type,time,delivery,'a',sep = '_')) %>%
  select(otu,a,cat,Order3) %>%
  spread(cat,a) %>%
  left_join(AA)


# select which of the ASV's (in total) to include in the plotting
xASV <- otu_table(phyX)

# ic1 <- rownames(xASV) %in% AA$otu
# ic2 <- apply(xASV>1,1,sum) > dim(xASV)[2]*0.1
# ictaxa <- ic1 | ic2 
ictaxa <- rownames(xASV) %in% AA$otu

x <- subset_taxa(phyX,ictaxa)
# extract tree and taxonomic info
TREE <- phy_tree(x)
TXtab <- as.data.frame(tax_table(x))

# merge on inferential stats
AA <- merge(TXtab,AA,by.x = 'row.names',by.y = 'otu',all = T)
size1 <- 0
size2 <- size1
# initiale tree
g3 <- ggtree(TREE,layout = 'slanted',branch.length="none")
g3 <- g3 %<+%  AA 
# change 'left side' labels
g3$data$label2 <- as.character(g3$data$Species)

dfg3 <- g3$data[g3$data$isTip,] %>%
  select(x,y,label) %>%
  left_join(STATtot, by = c('label' = 'otu')) %>%
  filter(delivery %in% c('CS','Vaginal')) %>%
  mutate(xtype = ifelse(type=='Fecal',0,8),
         xtime = ifelse(time==7,0,ifelse(time==30,1,2)), 
         xdelivery = ifelse(delivery=='Vaginal',0,4), 
         xx = x + xtype + xtime + xdelivery+1, 
         z = -log10(Fisher_estimatetr)*log10(Fisher_p.value), 
         z = log(truncateZerosInf(10^z,10)))

g3 <- g3 + 
  geom_tile(data = dfg3,aes(xx,y,fill = z))  + 
  scale_fill_gradient2(low = 'red',high = 'darkgreen',midpoint = 0,mid = 'white',na.value = 'grey95',name = 'weigted_OR') + 
  geom_rug(data = g3$data[g3$data$isTip,],sides = 'r', size = 3, aes(color = Order3)) + 
  scale_color_manual(values = cols) +
  geom_label(data = data.frame(x = max(g3$data$x) + c(4,12, 2,6,10,14),
                               y = max(g3$data$y)+c(14,14,rep(8,4)), 
                               lb = c('Fecal','Airways','Vag','CS','Vag','CS')), 
             aes(x,y,label = lb),size = 12) + 
  geom_text(data = data.frame(x = max(g3$data$x) + c(1,2,3,5,6,7,9,10,11,13,14,15),
                              y = max(g3$data$y)+3, 
                              lb = c(rep(c('1w','1m','1y'),2),rep(c('1w','1m','3m'),2))), 
            aes(x,y,label = lb),size = 8) + 
  theme(legend.position="right",legend.title=element_blank())


g3
# pdf('./FigureS5_phylotree_transfer_rect.pdf',width = 20,height = 80)
# g3 + xlim(c(0,56)) + guides(fill =  guide_legend(title = 'wOR', keywidth = 4, keyheight = 5),
#                             color =  guide_legend(title = '', keywidth = 10, keyheight = 5, nrow = 5)) + 
#   theme(legend.position = 'top',    legend.text=element_text(size=30))
# 
# 
# dev.off()

# clean environment
rm(list = ls(all = TRUE))
```
