# Supplementary material for: Modeling transfer of vaginal microbiota from mother to infant in early life
Source: eLife. 2021 Jan 15;10:e57051. doi: 10.7554/eLife.57051 (PMC7810462; doi:10.7554/eLife.57051)
Supplement: Supplementary file 1. [file elife-57051-supp1.zip]

Archive with 2 entries (2 files):
- FullAnalysis.html
- __MACOSX/._FullAnalysis.html
